# Supplementary material for: Enhanced formation of methane hydrate from active ice with high gas uptake
Source: Nat Commun. 2023 Dec 6;14:8068. doi: 10.1038/s41467-023-43487-6 (PMC10700304; doi:10.1038/s41467-023-43487-6)
Supplement: Supplementary file 3 — Source Data [file 41467_2023_43487_MOESM3_ESM.xlsx]

## Sheet: Figure 1e
Figure 1e	Time(min)	Gas uptake (Vg Vw-1)
	0	0
	1	1.21
	2	3.251
	3	3.329
	6	3.484
	9	3.174
	12	2.967
	15	2.864
	18	2.572
	19	7.366
	20	15.5
	21	23.94
	22	36.47
	23	48.01
	24	59.64
	25	78.57
	26	93.97
	27	111.4
	28	126.6
	29	138.4
	31	154.1
	33	160.8
	36	163.7
	40	165.3
	44	166.3
	48	167.2
	52	167.8
	56	168.4
	60	168.6

## Sheet: Figure 1f
Figure 1f	run 1		run 2		run 3		pure ice powder
	Time(min)	Gas uptake (Vg Vw-1)	Time(min)	Gas uptake (Vg Vw-1)	Time(min)	Gas uptake (Vg Vw-1)	Time(min)	Gas uptake (Vg Vw-1)
	0	0	0	0	0	0	0	0
	1	110.3	1	89	1	27.3	1	1.57
	2	159.1	2	170.8	2	115.6	2	2.04
	3	169.5	3	180	3	154.8	3	2.56
	4	174.8	4	184	4	167.6	4	3.17
	5	177.4	5	185.7	5	171.6	5	3.51
	7	180.3	6	186.2	6	174.4	6	3.6
	9	182.3	8	187.9	7	176.8	7	3.85
	11	182.9	10	187.7	8	178.4	8	4.25
	13	183.5	12	189.3	10	180.4	9	4.47
	15	184.1	14	189.2	12	182.3	10	4.51
	17	184.7	16	189.5	14	183.1	11	4.55
	19	185.3	18	189.7	16	183.3	12	4.68
	21	185.7	20	190.1	18	184.3	13	4.72
					20	184.3	14	5.15
							15	5.19
							16	5.55
							17	5.9
							18	6.19
							19	6.16
							20	6.37

## Sheet: Figure 2a
Figure 2a	Ice Ih		Ice from SDS solution		Ice from pure water		Ice dissociated from CH4-SDS hydrate
	2θ°	Intensity	2θ°	Intensity	2θ°	Intensity	2θ°	Intensity
	5	19660	5.01313	13257	5.01313	8058	5.01313	3654
	5.02	19660	5.03939	13275	5.03939	8064	5.03939	3656
	5.04	19660	5.06565	13249	5.06565	8085	5.06565	3645
	5.06	19660	5.09191	13278	5.09191	8061	5.09191	3678
	5.08	19660	5.11817	13276	5.11817	8060	5.11817	3657
	5.1	19660	5.14443	13275	5.14443	8079	5.14443	3674
	5.12	19660	5.17069	13262	5.17069	8100	5.17069	3654
	5.14	19660	5.19695	13257	5.19695	8093	5.19695	3669
	5.16	19660	5.22321	13267	5.22321	8058	5.22321	3662
	5.18	19660	5.24948	13240	5.24948	8072	5.24948	3685
	5.2	19660	5.27574	13277	5.27574	8074	5.27574	3664
	5.22	19660	5.302	13271	5.302	8078	5.302	3676
	5.24	19660	5.32826	13286	5.32826	8096	5.32826	3683
	5.26	19660	5.35452	13276	5.35452	8088	5.35452	3680
	5.28	19660	5.38078	13268	5.38078	8082	5.38078	3656
	5.3	19660	5.40704	13275	5.40704	8074	5.40704	3645
	5.32	19660	5.4333	13274	5.4333	8075	5.4333	3681
	5.34	19660	5.45956	13288	5.45956	8076	5.45956	3687
	5.36	19660	5.48582	13266	5.48582	8074	5.48582	3679
	5.38	19660	5.51208	13284	5.51208	8071	5.51208	3677
	5.4	19660	5.53834	13290	5.53834	8068	5.53834	3673
	5.42	19660	5.5646	13299	5.5646	8097	5.5646	3671
	5.44	19660	5.59086	13277	5.59086	8080	5.59086	3695
	5.46	19660	5.61712	13284	5.61712	8090	5.61712	3658
	5.48	19660	5.64338	13287	5.64338	8076	5.64338	3692
	5.5	19660	5.66964	13303	5.66964	8082	5.66964	3684
	5.52	19660	5.6959	13281	5.6959	8107	5.6959	3694
	5.54	19660	5.72217	13268	5.72217	8123	5.72217	3659
	5.56	19660	5.74843	13277	5.74843	8083	5.74843	3662
	5.58	19660	5.77469	13305	5.77469	8096	5.77469	3701
	5.6	19660	5.80095	13285	5.80095	8079	5.80095	3664
	5.62	19660	5.82721	13317	5.82721	8089	5.82721	3646
	5.64	19660	5.85347	13303	5.85347	8078	5.85347	3674
	5.66	19660	5.87973	13322	5.87973	8113	5.87973	3683
	5.68	19660	5.90599	13289	5.90599	8101	5.90599	3684
	5.7	19660	5.93225	13323	5.93225	8124	5.93225	3704
	5.72	19660	5.95851	13317	5.95851	8111	5.95851	3700
	5.74	19660	5.98477	13294	5.98477	8104	5.98477	3670
	5.76	19660	6.01103	13316	6.01103	8093	6.01103	3687
	5.78	19660	6.03729	13312	6.03729	8099	6.03729	3687
	5.8	19660	6.06355	13290	6.06355	8086	6.06355	3667
	5.82	19660	6.08981	13298	6.08981	8085	6.08981	3690
	5.84	19660	6.11607	13277	6.11607	8088	6.11607	3684
	5.86	19660	6.14233	13299	6.14233	8109	6.14233	3690
	5.88	19660	6.1686	13285	6.1686	8086	6.1686	3690
	5.9	19660	6.19486	13287	6.19486	8093	6.19486	3709
	5.92	19660	6.22112	13282	6.22112	8085	6.22112	3701
	5.94	19660	6.24738	13305	6.24738	8111	6.24738	3676
	5.96	19660	6.27364	13320	6.27364	8071	6.27364	3688
	5.98	19660	6.2999	13296	6.2999	8109	6.2999	3713
	6	19660	6.32616	13293	6.32616	8145	6.32616	3679
	6.02	19660	6.35242	13314	6.35242	8094	6.35242	3724
	6.04	19660	6.37868	13306	6.37868	8094	6.37868	3668
	6.06	19660	6.40494	13310	6.40494	8113	6.40494	3694
	6.08	19660	6.4312	13316	6.4312	8091	6.4312	3699
	6.1	19660	6.45746	13315	6.45746	8114	6.45746	3665
	6.12	19660	6.48372	13310	6.48372	8142	6.48372	3703
	6.14	19660	6.50998	13316	6.50998	8135	6.50998	3716
	6.16	19660	6.53624	13331	6.53624	8100	6.53624	3693
	6.18	19660	6.5625	13326	6.5625	8108	6.5625	3690
	6.2	19660	6.58876	13314	6.58876	8113	6.58876	3692
	6.22	19660	6.61502	13313	6.61502	8143	6.61502	3696
	6.24	19660	6.64129	13304	6.64129	8117	6.64129	3687
	6.26	19660	6.66755	13360	6.66755	8121	6.66755	3687
	6.28	19660	6.69381	13322	6.69381	8110	6.69381	3685
	6.3	19660	6.72007	13328	6.72007	8140	6.72007	3690
	6.32	19660	6.74633	13318	6.74633	8146	6.74633	3710
	6.34	19660	6.77259	13323	6.77259	8121	6.77259	3707
	6.36	19660	6.79885	13326	6.79885	8124	6.79885	3680
	6.38	19660	6.82511	13343	6.82511	8126	6.82511	3728
	6.4	19660	6.85137	13329	6.85137	8116	6.85137	3714
	6.42	19660	6.87763	13324	6.87763	8135	6.87763	3683
	6.44	19660	6.90389	13333	6.90389	8139	6.90389	3685
	6.46	19660	6.93015	13349	6.93015	8124	6.93015	3695
	6.48	19660	6.95641	13313	6.95641	8114	6.95641	3720
	6.5	19660	6.98267	13311	6.98267	8134	6.98267	3701
	6.52	19660	7.00893	13316	7.00893	8124	7.00893	3717
	6.54	19660	7.03519	13329	7.03519	8120	7.03519	3704
	6.56	19660	7.06145	13340	7.06145	8126	7.06145	3728
	6.58	19660	7.08771	13294	7.08771	8142	7.08771	3680
	6.6	19660	7.11398	13332	7.11398	8113	7.11398	3688
	6.62	19660	7.14024	13340	7.14024	8132	7.14024	3717
	6.64	19660	7.1665	13330	7.1665	8141	7.1665	3722
	6.66	19660	7.19276	13319	7.19276	8124	7.19276	3686
	6.68	19660	7.21902	13314	7.21902	8136	7.21902	3719
	6.7	19660	7.24528	13326	7.24528	8128	7.24528	3674
	6.72	19660	7.27154	13324	7.27154	8116	7.27154	3739
	6.74	19660	7.2978	13358	7.2978	8116	7.2978	3736
	6.76	19660	7.32406	13326	7.32406	8099	7.32406	3710
	6.78	19660	7.35032	13323	7.35032	8152	7.35032	3693
	6.8	19660	7.37658	13297	7.37658	8150	7.37658	3737
	6.82	19660	7.40284	13330	7.40284	8139	7.40284	3691
	6.84	19660	7.4291	13306	7.4291	8146	7.4291	3729
	6.86	19660	7.45536	13309	7.45536	8137	7.45536	3694
	6.88	19660	7.48162	13334	7.48162	8152	7.48162	3724
	6.9	19660	7.50788	13331	7.50788	8166	7.50788	3725
	6.92	19660	7.53414	13323	7.53414	8151	7.53414	3733
	6.94	19660	7.56041	13332	7.56041	8160	7.56041	3707
	6.96	19660	7.58667	13338	7.58667	8147	7.58667	3737
	6.98	19660	7.61293	13320	7.61293	8146	7.61293	3731
	7	19660	7.63919	13356	7.63919	8123	7.63919	3731
	7.02	19660	7.66545	13346	7.66545	8164	7.66545	3702
	7.04	19660	7.69171	13340	7.69171	8114	7.69171	3732
	7.06	19660	7.71797	13351	7.71797	8146	7.71797	3716
	7.08	19660	7.74423	13355	7.74423	8163	7.74423	3721
	7.1	19660	7.77049	13361	7.77049	8156	7.77049	3709
	7.12	19660	7.79675	13335	7.79675	8122	7.79675	3722
	7.14	19660	7.82301	13341	7.82301	8106	7.82301	3725
	7.16	19660	7.84927	13367	7.84927	8184	7.84927	3700
	7.18	19660	7.87553	13360	7.87553	8152	7.87553	3739
	7.2	19660	7.90179	13351	7.90179	8141	7.90179	3719
	7.22	19660	7.92805	13365	7.92805	8168	7.92805	3710
	7.24	19660	7.95431	13363	7.95431	8164	7.95431	3694
	7.26	19660	7.98057	13374	7.98057	8162	7.98057	3739
	7.28	19660	8.00683	13331	8.00683	8141	8.00683	3723
	7.3	19660	8.0331	13365	8.0331	8177	8.0331	3733
	7.32	19660	8.05936	13335	8.05936	8158	8.05936	3738
	7.34	19660	8.08562	13363	8.08562	8135	8.08562	3729
	7.36	19660	8.11188	13325	8.11188	8176	8.11188	3714
	7.38	19660	8.13814	13346	8.13814	8163	8.13814	3731
	7.4	19660	8.1644	13377	8.1644	8176	8.1644	3715
	7.42	19660	8.19066	13369	8.19066	8174	8.19066	3704
	7.44	19660	8.21692	13373	8.21692	8157	8.21692	3731
	7.46	19660	8.24318	13373	8.24318	8159	8.24318	3722
	7.48	19660	8.26944	13352	8.26944	8147	8.26944	3743
	7.5	19660	8.2957	13352	8.2957	8156	8.2957	3724
	7.52	19660	8.32196	13368	8.32196	8165	8.32196	3735
	7.54	19660	8.34822	13362	8.34822	8155	8.34822	3759
	7.56	19660	8.37448	13373	8.37448	8158	8.37448	3725
	7.58	19660	8.40074	13373	8.40074	8175	8.40074	3750
	7.6	19660	8.427	13357	8.427	8170	8.427	3736
	7.62	19660	8.45326	13345	8.45326	8153	8.45326	3725
	7.64	19660	8.47952	13341	8.47952	8164	8.47952	3749
	7.66	19660	8.50579	13379	8.50579	8175	8.50579	3737
	7.68	19660	8.53205	13372	8.53205	8177	8.53205	3722
	7.7	19660	8.55831	13368	8.55831	8181	8.55831	3721
	7.72	19660	8.58457	13357	8.58457	8163	8.58457	3727
	7.74	19660	8.61083	13347	8.61083	8163	8.61083	3720
	7.76	19660	8.63709	13332	8.63709	8198	8.63709	3719
	7.78	19660	8.66335	13347	8.66335	8195	8.66335	3722
	7.8	19660	8.68961	13344	8.68961	8149	8.68961	3742
	7.82	19660	8.71587	13354	8.71587	8167	8.71587	3735
	7.84	19660	8.74213	13322	8.74213	8162	8.74213	3713
	7.86	19660	8.76839	13395	8.76839	8180	8.76839	3730
	7.88	19660	8.79465	13376	8.79465	8167	8.79465	3752
	7.9	19660	8.82091	13346	8.82091	8174	8.82091	3751
	7.92	19660	8.84717	13399	8.84717	8180	8.84717	3740
	7.94	19660	8.87343	13355	8.87343	8169	8.87343	3731
	7.96	19660	8.89969	13349	8.89969	8175	8.89969	3742
	7.98	19660	8.92595	13353	8.92595	8225	8.92595	3748
	8	19660	8.95222	13362	8.95222	8181	8.95222	3702
	8.02	19660	8.97848	13337	8.97848	8195	8.97848	3723
	8.04	19660	9.00474	13334	9.00474	8177	9.00474	3743
	8.06	19660	9.031	13330	9.031	8187	9.031	3712
	8.08	19660	9.05726	13358	9.05726	8158	9.05726	3748
	8.1	19660	9.08352	13357	9.08352	8165	9.08352	3741
	8.12	19660	9.10978	13380	9.10978	8158	9.10978	3731
	8.14	19660	9.13604	13327	9.13604	8152	9.13604	3774
	8.16	19660	9.1623	13389	9.1623	8159	9.1623	3726
	8.18	19660	9.18856	13362	9.18856	8179	9.18856	3750
	8.2	19660	9.21482	13384	9.21482	8158	9.21482	3751
	8.22	19660	9.24108	13339	9.24108	8145	9.24108	3714
	8.24	19660	9.26734	13338	9.26734	8161	9.26734	3747
	8.26	19660	9.2936	13356	9.2936	8168	9.2936	3723
	8.28	19660	9.31986	13356	9.31986	8173	9.31986	3773
	8.3	19660	9.34612	13361	9.34612	8171	9.34612	3760
	8.32	19660	9.37238	13368	9.37238	8214	9.37238	3715
	8.34	19660	9.39864	13367	9.39864	8183	9.39864	3746
	8.36	19660	9.42491	13362	9.42491	8193	9.42491	3710
	8.38	19660	9.45117	13362	9.45117	8164	9.45117	3741
	8.4	19660	9.47743	13343	9.47743	8164	9.47743	3730
	8.42	19660	9.50369	13369	9.50369	8168	9.50369	3756
	8.44	19660	9.52995	13385	9.52995	8191	9.52995	3720
	8.46	19660	9.55621	13333	9.55621	8192	9.55621	3720
	8.48	19660	9.58247	13384	9.58247	8132	9.58247	3731
	8.5	19660	9.60873	13367	9.60873	8186	9.60873	3740
	8.52	19660	9.63499	13337	9.63499	8168	9.63499	3725
	8.54	19660	9.66125	13346	9.66125	8212	9.66125	3752
	8.56	19660	9.68751	13335	9.68751	8181	9.68751	3727
	8.58	19660	9.71377	13347	9.71377	8190	9.71377	3737
	8.6	19660	9.74003	13360	9.74003	8175	9.74003	3742
	8.62	19660	9.76629	13373	9.76629	8170	9.76629	3768
	8.64	19660	9.79255	13376	9.79255	8158	9.79255	3707
	8.66	19660	9.81881	13355	9.81881	8213	9.81881	3733
	8.68	19660	9.84507	13345	9.84507	8186	9.84507	3741
	8.7	19660	9.87133	13381	9.87133	8198	9.87133	3735
	8.72	19660	9.8976	13349	9.8976	8181	9.8976	3725
	8.74	19660	9.92386	13348	9.92386	8194	9.92386	3746
	8.76	19660	9.95012	13376	9.95012	8202	9.95012	3741
	8.78	19660	9.97638	13351	9.97638	8178	9.97638	3719
	8.8	19660	10.0026	13351	10.0026	8187	10.0026	3739
	8.82	19660	10.0289	13358	10.0289	8179	10.0289	3715
	8.84	19660	10.0552	13374	10.0552	8195	10.0552	3742
	8.86	19660	10.0814	13373	10.0814	8181	10.0814	3735
	8.88	19660	10.1077	13387	10.1077	8174	10.1077	3737
	8.9	19660	10.1339	13378	10.1339	8175	10.1339	3737
	8.92	19660	10.1602	13389	10.1602	8196	10.1602	3718
	8.94	19660	10.1865	13364	10.1865	8135	10.1865	3751
	8.96	19660	10.2127	13389	10.2127	8156	10.2127	3719
	8.98	19660	10.239	13364	10.239	8207	10.239	3732
	9	19660	10.2652	13383	10.2652	8191	10.2652	3758
	9.02	19660	10.2915	13395	10.2915	8189	10.2915	3757
	9.04	19660	10.3178	13369	10.3178	8166	10.3178	3708
	9.06	19660	10.344	13348	10.344	8191	10.344	3737
	9.08	19660	10.3703	13401	10.3703	8192	10.3703	3712
	9.1	19660	10.3965	13355	10.3965	8165	10.3965	3768
	9.12	19660	10.4228	13357	10.4228	8136	10.4228	3727
	9.14	19660	10.4491	13380	10.4491	8183	10.4491	3708
	9.16	19660	10.4753	13358	10.4753	8151	10.4753	3730
	9.18	19660	10.5016	13399	10.5016	8166	10.5016	3704
	9.2	19660	10.5279	13356	10.5279	8199	10.5279	3746
	9.22	19660	10.5541	13362	10.5541	8145	10.5541	3765
	9.24	19660	10.5804	13363	10.5804	8163	10.5804	3741
	9.26	19660	10.6066	13367	10.6066	8166	10.6066	3722
	9.28	19660	10.6329	13370	10.6329	8156	10.6329	3720
	9.3	19660	10.6592	13351	10.6592	8148	10.6592	3726
	9.32	19660	10.6854	13348	10.6854	8187	10.6854	3726
	9.34	19660	10.7117	13373	10.7117	8178	10.7117	3721
	9.36	19660	10.7379	13369	10.7379	8155	10.7379	3731
	9.38	19660	10.7642	13341	10.7642	8213	10.7642	3691
	9.4	19660	10.7904	13334	10.7904	8171	10.7904	3727
	9.42	19660	10.8167	13383	10.8167	8177	10.8167	3743
	9.44	19660	10.843	13390	10.843	8157	10.843	3728
	9.46	19660	10.8692	13362	10.8692	8185	10.8692	3709
	9.48	19660	10.8955	13351	10.8955	8170	10.8955	3725
	9.5	19660	10.9218	13352	10.9218	8166	10.9218	3710
	9.52	19660	10.948	13327	10.948	8161	10.948	3733
	9.54	19660	10.9743	13336	10.9743	8154	10.9743	3737
	9.56	19660	11.0005	13381	11.0005	8157	11.0005	3741
	9.58	19660	11.0268	13322	11.0268	8155	11.0268	3778
	9.6	19660	11.0531	13326	11.0531	8177	11.0531	3702
	9.62	19660	11.0793	13341	11.0793	8157	11.0793	3766
	9.64	19660	11.1056	13344	11.1056	8179	11.1056	3746
	9.66	19660	11.1318	13354	11.1318	8177	11.1318	3736
	9.68	19660	11.1581	13345	11.1581	8173	11.1581	3722
	9.7	19660	11.1844	13361	11.1844	8174	11.1844	3730
	9.72	19660	11.2106	13357	11.2106	8202	11.2106	3745
	9.74	19660	11.2369	13346	11.2369	8189	11.2369	3737
	9.76	19660	11.2631	13342	11.2631	8191	11.2631	3721
	9.78	19660	11.2894	13357	11.2894	8159	11.2894	3742
	9.8	19660	11.3157	13353	11.3157	8175	11.3157	3719
	9.82	19660	11.3419	13333	11.3419	8165	11.3419	3734
	9.84	19660	11.3682	13358	11.3682	8148	11.3682	3717
	9.86	19660	11.3945	13360	11.3945	8153	11.3945	3744
	9.88	19660	11.4207	13366	11.4207	8177	11.4207	3713
	9.9	19660	11.447	13377	11.447	8159	11.447	3713
	9.92	19660	11.4732	13392	11.4732	8193	11.4732	3716
	9.94	19660	11.4995	13332	11.4995	8204	11.4995	3742
	9.96	19660	11.5258	13328	11.5258	8203	11.5258	3716
	9.98	19660	11.552	13356	11.552	8180	11.552	3741
	10	19660	11.5783	13361	11.5783	8152	11.5783	3712
	10.02	19660	11.6045	13357	11.6045	8161	11.6045	3699
	10.04	19660	11.6308	13327	11.6308	8187	11.6308	3748
	10.06	19660	11.657	13305	11.657	8180	11.657	3718
	10.08	19660	11.6833	13337	11.6833	8148	11.6833	3704
	10.1	19660	11.7096	13341	11.7096	8158	11.7096	3721
	10.12	19660	11.7358	13314	11.7358	8164	11.7358	3707
	10.14	19660	11.7621	13306	11.7621	8171	11.7621	3758
	10.16	19660	11.7884	13342	11.7884	8141	11.7884	3765
	10.18	19660	11.8146	13341	11.8146	8154	11.8146	3694
	10.2	19660	11.8409	13328	11.8409	8195	11.8409	3726
	10.22	19660	11.8671	13342	11.8671	8138	11.8671	3688
	10.24	19660	11.8934	13365	11.8934	8157	11.8934	3710
	10.26	19660	11.9197	13337	11.9197	8179	11.9197	3726
	10.28	19660	11.9459	13327	11.9459	8117	11.9459	3703
	10.3	19660	11.9722	13319	11.9722	8141	11.9722	3699
	10.32	19660	11.9984	13316	11.9984	8153	11.9984	3688
	10.34	19660	12.0247	13327	12.0247	8147	12.0247	3730
	10.36	19660	12.051	13345	12.051	8142	12.051	3709
	10.38	19660	12.0772	13303	12.0772	8142	12.0772	3706
	10.4	19660	12.1035	13324	12.1035	8141	12.1035	3707
	10.42	19660	12.1297	13313	12.1297	8141	12.1297	3733
	10.44	19660	12.156	13325	12.156	8139	12.156	3718
	10.46	19660	12.1823	13318	12.1823	8156	12.1823	3741
	10.48	19660	12.2085	13353	12.2085	8152	12.2085	3724
	10.5	19660	12.2348	13310	12.2348	8127	12.2348	3719
	10.52	19660	12.261	13312	12.261	8121	12.261	3728
	10.54	19660	12.2873	13309	12.2873	8146	12.2873	3719
	10.56	19660	12.3136	13284	12.3136	8146	12.3136	3701
	10.58	19660	12.3398	13345	12.3398	8122	12.3398	3665
	10.6	19660	12.3661	13304	12.3661	8144	12.3661	3731
	10.62	19660	12.3924	13292	12.3924	8134	12.3924	3707
	10.64	19660	12.4186	13316	12.4186	8131	12.4186	3690
	10.66	19660	12.4449	13333	12.4449	8139	12.4449	3686
	10.68	19660	12.4711	13292	12.4711	8157	12.4711	3681
	10.7	19660	12.4974	13304	12.4974	8158	12.4974	3715
	10.72	19660	12.5236	13324	12.5236	8176	12.5236	3720
	10.74	19660	12.5499	13322	12.5499	8201	12.5499	3690
	10.76	19660	12.5762	13316	12.5762	8145	12.5762	3724
	10.78	19660	12.6024	13318	12.6024	8130	12.6024	3714
	10.8	19660	12.6287	13316	12.6287	8130	12.6287	3721
	10.82	19660	12.6549	13336	12.6549	8124	12.6549	3684
	10.84	19660	12.6812	13307	12.6812	8173	12.6812	3714
	10.86	19660	12.7075	13330	12.7075	8184	12.7075	3714
	10.88	19660	12.7337	13304	12.7337	8179	12.7337	3705
	10.9	19660	12.76	13313	12.76	8146	12.76	3712
	10.92	19660	12.7863	13323	12.7863	8187	12.7863	3710
	10.94	19660	12.8125	13332	12.8125	8128	12.8125	3718
	10.96	19660	12.8388	13350	12.8388	8115	12.8388	3715
	10.98	19660	12.865	13331	12.865	8175	12.865	3702
	11	19660	12.8913	13311	12.8913	8161	12.8913	3707
	11.02	19660	12.9176	13342	12.9176	8127	12.9176	3716
	11.04	19660	12.9438	13313	12.9438	8166	12.9438	3741
	11.06	19660	12.9701	13301	12.9701	8144	12.9701	3717
	11.08	19660	12.9963	13333	12.9963	8143	12.9963	3673
	11.1	19660	13.0226	13288	13.0226	8177	13.0226	3666
	11.12	19660	13.0489	13295	13.0489	8146	13.0489	3684
	11.14	19660	13.0751	13279	13.0751	8159	13.0751	3683
	11.16	19660	13.1014	13329	13.1014	8141	13.1014	3686
	11.18	19660	13.1276	13300	13.1276	8142	13.1276	3727
	11.2	19660	13.1539	13324	13.1539	8131	13.1539	3711
	11.22	19660	13.1802	13299	13.1802	8126	13.1802	3726
	11.24	19660	13.2064	13308	13.2064	8112	13.2064	3693
	11.26	19660	13.2327	13295	13.2327	8151	13.2327	3689
	11.28	19660	13.259	13325	13.259	8114	13.259	3714
	11.3	19660	13.2852	13285	13.2852	8141	13.2852	3692
	11.32	19660	13.3115	13315	13.3115	8102	13.3115	3680
	11.34	19660	13.3377	13315	13.3377	8154	13.3377	3691
	11.36	19660	13.364	13332	13.364	8121	13.364	3691
	11.38	19660	13.3902	13282	13.3902	8107	13.3902	3672
	11.4	19660	13.4165	13323	13.4165	8119	13.4165	3706
	11.42	19660	13.4428	13276	13.4428	8111	13.4428	3724
	11.44	19660	13.469	13286	13.469	8168	13.469	3707
	11.46	19660	13.4953	13308	13.4953	8152	13.4953	3700
	11.48	19660	13.5215	13313	13.5215	8101	13.5215	3700
	11.5	19660	13.5478	13287	13.5478	8137	13.5478	3677
	11.52	19660	13.5741	13279	13.5741	8133	13.5741	3701
	11.54	19660	13.6003	13300	13.6003	8125	13.6003	3685
	11.56	19660	13.6266	13300	13.6266	8123	13.6266	3699
	11.58	19660	13.6529	13301	13.6529	8115	13.6529	3685
	11.6	19660	13.6791	13286	13.6791	8115	13.6791	3674
	11.62	19660	13.7054	13299	13.7054	8125	13.7054	3677
	11.64	19660	13.7316	13309	13.7316	8106	13.7316	3701
	11.66	19660	13.7579	13318	13.7579	8123	13.7579	3691
	11.68	19660	13.7842	13288	13.7842	8135	13.7842	3687
	11.7	19660	13.8104	13317	13.8104	8116	13.8104	3682
	11.72	19660	13.8367	13277	13.8367	8123	13.8367	3683
	11.74	19660	13.8629	13318	13.8629	8129	13.8629	3697
	11.76	19660	13.8892	13281	13.8892	8140	13.8892	3684
	11.78	19660	13.9155	13303	13.9155	8131	13.9155	3702
	11.8	19660	13.9417	13313	13.9417	8148	13.9417	3724
	11.82	19660	13.968	13291	13.968	8134	13.968	3672
	11.84	19660	13.9942	13301	13.9942	8139	13.9942	3692
	11.86	19660	14.0205	13293	14.0205	8144	14.0205	3690
	11.88	19660	14.0468	13313	14.0468	8119	14.0468	3698
	11.9	19660	14.073	13299	14.073	8141	14.073	3707
	11.92	19660	14.0993	13264	14.0993	8122	14.0993	3688
	11.94	19660	14.1256	13301	14.1256	8129	14.1256	3680
	11.96	19660	14.1518	13277	14.1518	8125	14.1518	3708
	11.98	19660	14.1781	13294	14.1781	8127	14.1781	3671
	12	19660	14.2043	13296	14.2043	8123	14.2043	3676
	12.02	19660	14.2306	13293	14.2306	8121	14.2306	3688
	12.04	19660	14.2569	13288	14.2569	8132	14.2569	3673
	12.06	19660	14.2831	13277	14.2831	8146	14.2831	3694
	12.08	19660	14.3094	13279	14.3094	8129	14.3094	3669
	12.1	19660	14.3356	13270	14.3356	8147	14.3356	3690
	12.12	19660	14.3619	13270	14.3619	8090	14.3619	3716
	12.14	19660	14.3881	13309	14.3881	8087	14.3881	3693
	12.16	19660	14.4144	13283	14.4144	8104	14.4144	3688
	12.18	19660	14.4407	13270	14.4407	8102	14.4407	3647
	12.2	19660	14.4669	13261	14.4669	8109	14.4669	3664
	12.22	19660	14.4932	13307	14.4932	8102	14.4932	3687
	12.24	19660	14.5195	13293	14.5195	8131	14.5195	3670
	12.26	19660	14.5457	13286	14.5457	8135	14.5457	3672
	12.28	19660	14.572	13294	14.572	8108	14.572	3692
	12.3	19660	14.5982	13306	14.5982	8096	14.5982	3667
	12.32	19660	14.6245	13293	14.6245	8097	14.6245	3690
	12.34	19660	14.6508	13282	14.6508	8129	14.6508	3668
	12.36	19660	14.677	13294	14.677	8109	14.677	3670
	12.38	19660	14.7033	13295	14.7033	8114	14.7033	3681
	12.4	19660	14.7295	13272	14.7295	8112	14.7295	3671
	12.42	19660	14.7558	13306	14.7558	8117	14.7558	3687
	12.44	19660	14.7821	13260	14.7821	8112	14.7821	3692
	12.46	19660	14.8083	13279	14.8083	8156	14.8083	3670
	12.48	19660	14.8346	13262	14.8346	8103	14.8346	3676
	12.5	19660	14.8608	13264	14.8608	8125	14.8608	3672
	12.52	19660	14.8871	13266	14.8871	8080	14.8871	3679
	12.54	19660	14.9134	13276	14.9134	8105	14.9134	3642
	12.56	19660	14.9396	13296	14.9396	8099	14.9396	3670
	12.58	19660	14.9659	13267	14.9659	8105	14.9659	3671
	12.6	19660	14.9921	13298	14.9921	8099	14.9921	3655
	12.62	19660	15.0184	13259	15.0184	8098	15.0184	3660
	12.64	19660	15.0447	13294	15.0447	8089	15.0447	3655
	12.66	19660	15.0709	13265	15.0709	8112	15.0709	3709
	12.68	19660	15.0972	13239	15.0972	8115	15.0972	3677
	12.7	19660	15.1235	13281	15.1235	8082	15.1235	3675
	12.72	19660	15.1497	13258	15.1497	8115	15.1497	3651
	12.74	19660	15.176	13295	15.176	8100	15.176	3693
	12.76	19660	15.2022	13285	15.2022	8090	15.2022	3650
	12.78	19660	15.2285	13267	15.2285	8123	15.2285	3641
	12.8	19660	15.2547	13256	15.2547	8136	15.2547	3686
	12.82	19660	15.281	13282	15.281	8088	15.281	3677
	12.84	19660	15.3073	13280	15.3073	8087	15.3073	3690
	12.86	19660	15.3335	13269	15.3335	8129	15.3335	3679
	12.88	19660	15.3598	13272	15.3598	8114	15.3598	3687
	12.9	19660	15.386	13254	15.386	8114	15.386	3659
	12.92	19660	15.4123	13272	15.4123	8102	15.4123	3661
	12.94	19660	15.4386	13263	15.4386	8084	15.4386	3649
	12.96	19660	15.4648	13275	15.4648	8116	15.4648	3688
	12.98	19660	15.4911	13264	15.4911	8117	15.4911	3651
	13	19660	15.5174	13282	15.5174	8123	15.5174	3665
	13.02	19660	15.5436	13271	15.5436	8112	15.5436	3654
	13.04	19660	15.5699	13278	15.5699	8118	15.5699	3662
	13.06	19660	15.5961	13300	15.5961	8105	15.5961	3654
	13.08	19660	15.6224	13260	15.6224	8127	15.6224	3668
	13.1	19660	15.6487	13251	15.6487	8122	15.6487	3706
	13.12	19660	15.6749	13291	15.6749	8074	15.6749	3680
	13.14	19660	15.7012	13274	15.7012	8101	15.7012	3687
	13.16	19660	15.7274	13284	15.7274	8101	15.7274	3647
	13.18	19660	15.7537	13282	15.7537	8102	15.7537	3662
	13.2	19660	15.78	13248	15.78	8093	15.78	3669
	13.22	19660	15.8062	13271	15.8062	8107	15.8062	3636
	13.24	19660	15.8325	13288	15.8325	8099	15.8325	3655
	13.26	19660	15.8587	13239	15.8587	8095	15.8587	3679
	13.28	19660	15.885	13267	15.885	8092	15.885	3690
	13.3	19660	15.9113	13271	15.9113	8104	15.9113	3654
	13.32	19660	15.9375	13279	15.9375	8092	15.9375	3653
	13.34	19660	15.9638	13264	15.9638	8103	15.9638	3650
	13.36	19660	15.9901	13257	15.9901	8079	15.9901	3680
	13.38	19660	16.0163	13270	16.0163	8064	16.0163	3661
	13.4	19660	16.0426	13288	16.0426	8092	16.0426	3650
	13.42	19660	16.0688	13270	16.0688	8093	16.0688	3659
	13.44	19660	16.0951	13273	16.0951	8080	16.0951	3651
	13.46	19660	16.1213	13273	16.1213	8053	16.1213	3655
	13.48	19660	16.1476	13277	16.1476	8092	16.1476	3668
	13.5	19660	16.1739	13284	16.1739	8099	16.1739	3668
	13.52	19660	16.2001	13260	16.2001	8081	16.2001	3687
	13.54	19660	16.2264	13282	16.2264	8087	16.2264	3663
	13.56	19660	16.2526	13272	16.2526	8073	16.2526	3669
	13.58	19660	16.2789	13257	16.2789	8087	16.2789	3647
	13.6	19660	16.3052	13292	16.3052	8097	16.3052	3665
	13.62	19660	16.3314	13240	16.3314	8101	16.3314	3687
	13.64	19660	16.3577	13278	16.3577	8075	16.3577	3642
	13.66	19660	16.3839	13273	16.3839	8073	16.3839	3666
	13.68	19660	16.4102	13258	16.4102	8073	16.4102	3652
	13.7	19660	16.4365	13281	16.4365	8076	16.4365	3629
	13.72	19660	16.4627	13279	16.4627	8066	16.4627	3685
	13.74	19660	16.489	13267	16.489	8105	16.489	3630
	13.76	19660	16.5153	13254	16.5153	8100	16.5153	3654
	13.78	19660	16.5415	13263	16.5415	8104	16.5415	3657
	13.8	19660	16.5678	13258	16.5678	8105	16.5678	3667
	13.82	19660	16.594	13276	16.594	8081	16.594	3660
	13.84	19660	16.6203	13245	16.6203	8082	16.6203	3671
	13.86	19660	16.6466	13237	16.6466	8129	16.6466	3649
	13.88	19660	16.6728	13262	16.6728	8111	16.6728	3636
	13.9	19660	16.6991	13260	16.6991	8114	16.6991	3674
	13.92	19660	16.7253	13243	16.7253	8114	16.7253	3671
	13.94	19660	16.7516	13262	16.7516	8113	16.7516	3651
	13.96	19660	16.7779	13281	16.7779	8080	16.7779	3661
	13.98	19660	16.8041	13245	16.8041	8102	16.8041	3647
	14	19660	16.8304	13239	16.8304	8093	16.8304	3646
	14.02	19660	16.8566	13260	16.8566	8098	16.8566	3628
	14.04	19660	16.8829	13264	16.8829	8134	16.8829	3663
	14.06	19660	16.9092	13249	16.9092	8093	16.9092	3651
	14.08	19660	16.9354	13266	16.9354	8098	16.9354	3648
	14.1	19660	16.9617	13246	16.9617	8107	16.9617	3649
	14.12	19660	16.988	13260	16.988	8114	16.988	3649
	14.14	19660	17.0142	13258	17.0142	8112	17.0142	3651
	14.16	19660	17.0405	13297	17.0405	8051	17.0405	3648
	14.18	19660	17.0667	13248	17.0667	8082	17.0667	3629
	14.2	19660	17.093	13261	17.093	8103	17.093	3655
	14.22	19660	17.1193	13255	17.1193	8095	17.1193	3628
	14.24	19660	17.1455	13251	17.1455	8065	17.1455	3651
	14.26	19660	17.1718	13240	17.1718	8067	17.1718	3652
	14.28	19660	17.198	13244	17.198	8067	17.198	3638
	14.3	19660	17.2243	13251	17.2243	8099	17.2243	3652
	14.32	19660	17.2506	13273	17.2506	8078	17.2506	3654
	14.34	19660	17.2768	13264	17.2768	8073	17.2768	3667
	14.36	19660	17.3031	13257	17.3031	8061	17.3031	3664
	14.38	19660	17.3293	13250	17.3293	8069	17.3293	3676
	14.4	19660	17.3556	13256	17.3556	8063	17.3556	3656
	14.42	19660	17.3819	13244	17.3819	8054	17.3819	3649
	14.44	19660	17.4081	13248	17.4081	8057	17.4081	3644
	14.46	19660	17.4344	13245	17.4344	8061	17.4344	3650
	14.48	19660	17.4606	13252	17.4606	8059	17.4606	3660
	14.5	19660	17.4869	13240	17.4869	8067	17.4869	3640
	14.52	19660	17.5132	13251	17.5132	8073	17.5132	3630
	14.54	19660	17.5394	13246	17.5394	8062	17.5394	3648
	14.56	19660	17.5657	13276	17.5657	8060	17.5657	3661
	14.58	19660	17.5919	13282	17.5919	8101	17.5919	3646
	14.6	19660	17.6182	13241	17.6182	8083	17.6182	3635
	14.62	19660	17.6445	13240	17.6445	8047	17.6445	3659
	14.64	19660	17.6707	13255	17.6707	8080	17.6707	3650
	14.66	19660	17.697	13234	17.697	8088	17.697	3637
	14.68	19660	17.7232	13258	17.7232	8067	17.7232	3642
	14.7	19660	17.7495	13227	17.7495	8080	17.7495	3645
	14.72	19660	17.7758	13263	17.7758	8065	17.7758	3640
	14.74	19660	17.802	13230	17.802	8064	17.802	3628
	14.76	19660	17.8283	13264	17.8283	8072	17.8283	3659
	14.78	19660	17.8545	13261	17.8545	8060	17.8545	3647
	14.8	19660	17.8808	13243	17.8808	8101	17.8808	3641
	14.82	19660	17.9071	13242	17.9071	8076	17.9071	3641
	14.84	19660	17.9333	13244	17.9333	8077	17.9333	3654
	14.86	19660	17.9596	13253	17.9596	8078	17.9596	3625
	14.88	19660	17.9858	13237	17.9858	8072	17.9858	3627
	14.9	19660	18.0121	13246	18.0121	8070	18.0121	3636
	14.92	19660	18.0384	13233	18.0384	8079	18.0384	3631
	14.94	19660	18.0646	13263	18.0646	8072	18.0646	3645
	14.96	19660	18.0909	13250	18.0909	8050	18.0909	3633
	14.98	19660	18.1171	13243	18.1171	8114	18.1171	3620
	15	19660	18.1434	13230	18.1434	8083	18.1434	3652
	15.02	19660	18.1697	13228	18.1697	8098	18.1697	3638
	15.04	19660	18.1959	13256	18.1959	8111	18.1959	3615
	15.06	19660	18.2222	13253	18.2222	8095	18.2222	3668
	15.08	19660	18.2485	13225	18.2485	8125	18.2485	3632
	15.1	19660	18.2747	13217	18.2747	8083	18.2747	3644
	15.12	19660	18.301	13223	18.301	8086	18.301	3642
	15.14	19660	18.3272	13252	18.3272	8067	18.3272	3629
	15.16	19660	18.3535	13267	18.3535	8070	18.3535	3646
	15.18	19660	18.3798	13262	18.3798	8080	18.3798	3662
	15.2	19660	18.406	13232	18.406	8100	18.406	3666
	15.22	19660	18.4323	13219	18.4323	8103	18.4323	3656
	15.24	19660	18.4585	13238	18.4585	8078	18.4585	3639
	15.26	19660	18.4848	13262	18.4848	8070	18.4848	3634
	15.28	19660	18.5111	13249	18.5111	8049	18.5111	3627
	15.3	19660	18.5373	13239	18.5373	8063	18.5373	3641
	15.32	19660	18.5636	13238	18.5636	8092	18.5636	3623
	15.34	19660	18.5898	13245	18.5898	8030	18.5898	3632
	15.36	19660	18.6161	13257	18.6161	8053	18.6161	3647
	15.38	19660	18.6424	13249	18.6424	8084	18.6424	3631
	15.4	19660	18.6686	13247	18.6686	8073	18.6686	3616
	15.42	19660	18.6949	13228	18.6949	8059	18.6949	3620
	15.44	19660	18.7212	13244	18.7212	8045	18.7212	3636
	15.46	19660	18.7474	13231	18.7474	8061	18.7474	3642
	15.48	19660	18.7737	13245	18.7737	8034	18.7737	3615
	15.5	19660	18.7999	13229	18.7999	8044	18.7999	3640
	15.52	19660	18.8262	13249	18.8262	8069	18.8262	3643
	15.54	19660	18.8525	13273	18.8525	8078	18.8525	3652
	15.56	19660	18.8787	13247	18.8787	8065	18.8787	3654
	15.58	19660	18.905	13231	18.905	8052	18.905	3657
	15.6	19660	18.9312	13233	18.9312	8041	18.9312	3623
	15.62	19660	18.9575	13250	18.9575	8044	18.9575	3638
	15.64	19660	18.9838	13249	18.9838	8056	18.9838	3639
	15.66	19660	19.01	13230	19.01	8047	19.01	3636
	15.68	19660	19.0363	13255	19.0363	8068	19.0363	3627
	15.7	19660	19.0625	13254	19.0625	8053	19.0625	3643
	15.72	19660	19.0888	13247	19.0888	8044	19.0888	3633
	15.74	19660	19.1151	13226	19.1151	8042	19.1151	3631
	15.76	19660	19.1413	13242	19.1413	8051	19.1413	3641
	15.78	19660	19.1676	13237	19.1676	8060	19.1676	3642
	15.8	19660	19.1938	13236	19.1938	8049	19.1938	3644
	15.82	19660	19.2201	13213	19.2201	8057	19.2201	3618
	15.84	19660	19.2464	13234	19.2464	8052	19.2464	3627
	15.86	19660	19.2726	13250	19.2726	8050	19.2726	3628
	15.88	19660	19.2989	13235	19.2989	8085	19.2989	3621
	15.9	19660	19.3251	13216	19.3251	8056	19.3251	3628
	15.92	19660	19.3514	13247	19.3514	8056	19.3514	3645
	15.94	19660	19.3777	13215	19.3777	8052	19.3777	3650
	15.96	19660	19.4039	13215	19.4039	8062	19.4039	3634
	15.98	19660	19.4302	13233	19.4302	8096	19.4302	3609
	16	19660	19.4564	13223	19.4564	8073	19.4564	3638
	16.02	19660	19.4827	13244	19.4827	8098	19.4827	3633
	16.04	19660	19.509	13250	19.509	8087	19.509	3616
	16.06	19660	19.5352	13241	19.5352	8070	19.5352	3623
	16.08	19660	19.5615	13247	19.5615	8063	19.5615	3638
	16.1	19660	19.5877	13229	19.5877	8055	19.5877	3639
	16.12	19660	19.614	13243	19.614	8069	19.614	3626
	16.14	19660	19.6403	13214	19.6403	8084	19.6403	3655
	16.16	19660	19.6665	13260	19.6665	8080	19.6665	3616
	16.18	19660	19.6928	13222	19.6928	8090	19.6928	3628
	16.2	19660	19.719	13246	19.719	8061	19.719	3618
	16.22	19660	19.7453	13235	19.7453	8068	19.7453	3645
	16.24	19660	19.7716	13245	19.7716	8056	19.7716	3615
	16.26	19660	19.7978	13225	19.7978	8071	19.7978	3643
	16.28	19660	19.8241	13245	19.8241	8048	19.8241	3636
	16.3	19660	19.8503	13242	19.8503	8029	19.8503	3632
	16.32	19660	19.8766	13245	19.8766	8070	19.8766	3604
	16.34	19660	19.9029	13245	19.9029	8062	19.9029	3621
	16.36	19660	19.9291	13226	19.9291	8048	19.9291	3621
	16.38	19660	19.9554	13225	19.9554	8088	19.9554	3628
	16.4	19660	19.9816	13243	19.9816	8053	19.9816	3621
	16.42	19660	20.0079	13240	20.0079	8038	20.0079	3625
	16.44	19660	20.0342	13221	20.0342	8054	20.0342	3631
	16.46	19660	20.0604	13240	20.0604	8038	20.0604	3629
	16.48	19660	20.0867	13254	20.0867	8035	20.0867	3626
	16.5	19660	20.113	13224	20.113	8049	20.113	3634
	16.52	19660	20.1392	13230	20.1392	8086	20.1392	3618
	16.54	19660	20.1655	13214	20.1655	8034	20.1655	3623
	16.56	19660	20.1917	13225	20.1917	8065	20.1917	3601
	16.58	19660	20.218	13227	20.218	8016	20.218	3624
	16.6	19660	20.2443	13218	20.2443	8045	20.2443	3626
	16.62	19660	20.2705	13264	20.2705	8059	20.2705	3631
	16.64	19660	20.2968	13232	20.2968	8046	20.2968	3631
	16.66	19660	20.323	13231	20.323	8060	20.323	3625
	16.68	19660	20.3493	13216	20.3493	8067	20.3493	3635
	16.7	19660	20.3756	13230	20.3756	8069	20.3756	3633
	16.72	19660	20.4018	13238	20.4018	8065	20.4018	3626
	16.74	19660	20.4281	13223	20.4281	8058	20.4281	3653
	16.76	19660	20.4543	13249	20.4543	8033	20.4543	3623
	16.78	19660	20.4806	13261	20.4806	8064	20.4806	3664
	16.8	19660	20.5069	13231	20.5069	8038	20.5069	3643
	16.82	19660	20.5331	13228	20.5331	8060	20.5331	3639
	16.84	19660	20.5594	13247	20.5594	8078	20.5594	3642
	16.86	19660	20.5857	13217	20.5857	8057	20.5857	3623
	16.88	19660	20.6119	13247	20.6119	8057	20.6119	3643
	16.9	19660	20.6382	13227	20.6382	8056	20.6382	3648
	16.92	19660	20.6644	13245	20.6644	8092	20.6644	3632
	16.94	19660	20.6907	13249	20.6907	8064	20.6907	3647
	16.96	19660	20.717	13248	20.717	8054	20.717	3625
	16.98	19660	20.7432	13252	20.7432	8069	20.7432	3628
	17	19660	20.7695	13268	20.7695	8086	20.7695	3649
	17.02	19660	20.7957	13239	20.7957	8101	20.7957	3601
	17.04	19660	20.822	13252	20.822	8076	20.822	3622
	17.06	19660	20.8483	13233	20.8483	8070	20.8483	3644
	17.08	19660	20.8745	13225	20.8745	8077	20.8745	3637
	17.1	19660	20.9008	13231	20.9008	8077	20.9008	3623
	17.12	19660	20.927	13243	20.927	8040	20.927	3625
	17.14	19660	20.9533	13215	20.9533	8062	20.9533	3621
	17.16	19660	20.9795	13199	20.9795	8069	20.9795	3634
	17.18	19660	21.0058	13236	21.0058	8072	21.0058	3622
	17.2	19660	21.0321	13231	21.0321	8060	21.0321	3637
	17.22	19660	21.0583	13219	21.0583	8096	21.0583	3628
	17.24	19660	21.0846	13240	21.0846	8075	21.0846	3625
	17.26	19660	21.1109	13222	21.1109	8061	21.1109	3632
	17.28	19660	21.1371	13268	21.1371	8064	21.1371	3613
	17.3	19660	21.1634	13245	21.1634	8055	21.1634	3624
	17.32	19660	21.1896	13230	21.1896	8028	21.1896	3637
	17.34	19660	21.2159	13248	21.2159	8061	21.2159	3619
	17.36	19660	21.2422	13247	21.2422	8039	21.2422	3593
	17.38	19660	21.2684	13238	21.2684	8027	21.2684	3647
	17.4	19660	21.2947	13245	21.2947	8062	21.2947	3629
	17.42	19660	21.3209	13243	21.3209	8044	21.3209	3617
	17.44	19660	21.3472	13235	21.3472	8063	21.3472	3631
	17.46	19660	21.3735	13221	21.3735	8060	21.3735	3630
	17.48	19660	21.3997	13214	21.3997	8052	21.3997	3616
	17.5	19660	21.426	13242	21.426	8060	21.426	3645
	17.52	19660	21.4522	13241	21.4522	8036	21.4522	3616
	17.54	19660	21.4785	13234	21.4785	8047	21.4785	3611
	17.56	19660	21.5048	13254	21.5048	8061	21.5048	3617
	17.58	19660	21.531	13235	21.531	8053	21.531	3619
	17.6	19660	21.5573	13233	21.5573	8041	21.5573	3629
	17.62	19660	21.5835	13251	21.5835	8063	21.5835	3638
	17.64	19660	21.6098	13245	21.6098	8044	21.6098	3644
	17.66	19660	21.6361	13220	21.6361	8076	21.6361	3633
	17.68	19660	21.6623	13216	21.6623	8047	21.6623	3615
	17.7	19660	21.6886	13217	21.6886	8054	21.6886	3626
	17.72	19660	21.7148	13240	21.7148	8071	21.7148	3641
	17.74	19660	21.7411	13239	21.7411	8035	21.7411	3615
	17.76	19660	21.7674	13260	21.7674	8043	21.7674	3626
	17.78	19660	21.7936	13230	21.7936	8060	21.7936	3647
	17.8	19660	21.8199	13243	21.8199	8036	21.8199	3617
	17.82	19660	21.8462	13260	21.8462	8059	21.8462	3637
	17.84	19660	21.8724	13242	21.8724	8059	21.8724	3640
	17.86	19660	21.8987	13269	21.8987	8066	21.8987	3637
	17.88	19660	21.9249	13217	21.9249	8045	21.9249	3644
	17.9	19660	21.9512	13262	21.9512	8059	21.9512	3655
	17.92	19660	21.9775	13254	21.9775	8094	21.9775	3626
	17.94	19660	22.0037	13255	22.0037	8120	22.0037	3628
	17.96	19660	22.03	13283	22.03	8095	22.03	3662
	17.98	19660	22.0562	13272	22.0562	8073	22.0562	3626
	18	19660	22.0825	13268	22.0825	8083	22.0825	3645
	18.02	19660	22.1088	13265	22.1088	8098	22.1088	3645
	18.04	19660	22.135	13261	22.135	8088	22.135	3664
	18.06	19660	22.1613	13281	22.1613	8092	22.1613	3665
	18.08	19660	22.1875	13270	22.1875	8120	22.1875	3677
	18.1	19660	22.2138	13279	22.2138	8137	22.2138	3687
	18.12	19660	22.2401	13278	22.2401	8126	22.2401	3676
	18.14	19660	22.2663	13265	22.2663	8157	22.2663	3685
	18.16	19660	22.2926	13298	22.2926	8113	22.2926	3703
	18.18	19660	22.3188	13298	22.3188	8134	22.3188	3711
	18.2	19660	22.3451	13302	22.3451	8143	22.3451	3769
	18.22	19660	22.3714	13308	22.3714	8144	22.3714	3819
	18.24	19660	22.3976	13274	22.3976	8173	22.3976	3797
	18.26	19660	22.4239	13308	22.4239	8173	22.4239	3792
	18.28	19660	22.4502	13326	22.4502	8166	22.4502	3869
	18.3	19660	22.4764	13333	22.4764	8148	22.4764	3942
	18.32	19660	22.5027	13377	22.5027	8176	22.5027	4031
	18.34	19660	22.5289	13412	22.5289	8150	22.5289	4090
	18.36	19660	22.5552	13423	22.5552	8216	22.5552	4177
	18.38	19660	22.5815	13467	22.5815	8273	22.5815	4290
	18.4	19660	22.6077	13676	22.6077	8365	22.6077	4393
	18.42	19660	22.634	13741	22.634	8632	22.634	4532
	18.44	19660	22.6602	13810	22.6602	8923	22.6602	4698
	18.46	19660	22.6865	13933	22.6865	9415	22.6865	4834
	18.48	19660	22.7127	14184	22.7127	9807	22.7127	5218
	18.5	19660	22.739	14792	22.739	10092	22.739	5564
	18.52	19660	22.7653	15497	22.7653	10267	22.7653	5969
	18.54	19660	22.7915	15979	22.7915	10304	22.7915	6732
	18.56	19660	22.8178	16789	22.8178	10368	22.8178	7228
	18.58	19660	22.844	16658	22.844	10809	22.844	7232
	18.6	19660	22.8703	16327	22.8703	10777	22.8703	7118
	18.62	19660	22.8966	16514	22.8966	11096	22.8966	6958
	18.64	19660	22.9228	18233	22.9228	11425	22.9228	6257
	18.66	19660	22.9491	18952	22.9491	11635	22.9491	5733
	18.68	19660	22.9754	17684	22.9754	11959	22.9754	4836
	18.7	19660	23.0016	15963	23.0016	10985	23.0016	4523
	18.72	19660	23.0279	14714	23.0279	10314	23.0279	4060
	18.74	19660	23.0541	13666	23.0541	9627	23.0541	3866
	18.76	19660	23.0804	13378	23.0804	8770	23.0804	3759
	18.78	19660	23.1067	13331	23.1067	8368	23.1067	3741
	18.8	19660	23.1329	13325	23.1329	8225	23.1329	3699
	18.82	19660	23.1592	13328	23.1592	8182	23.1592	3692
	18.84	19660	23.1854	13311	23.1854	8155	23.1854	3677
	18.86	19660	23.2117	13343	23.2117	8139	23.2117	3710
	18.88	19660	23.238	13294	23.238	8130	23.238	3676
	18.9	19660	23.2642	13323	23.2642	8112	23.2642	3672
	18.92	19660	23.2905	13321	23.2905	8088	23.2905	3691
	18.94	19660	23.3167	13269	23.3167	8094	23.3167	3696
	18.96	19660	23.343	13284	23.343	8103	23.343	3673
	18.98	19660	23.3693	13302	23.3693	8086	23.3693	3674
	19	19660	23.3955	13297	23.3955	8110	23.3955	3694
	19.02	19660	23.4218	13284	23.4218	8106	23.4218	3673
	19.04	19660	23.448	13288	23.448	8115	23.448	3659
	19.06	19660	23.4743	13312	23.4743	8126	23.4743	3657
	19.08	19660	23.5006	13279	23.5006	8171	23.5006	3669
	19.1	19660	23.5268	13294	23.5268	8184	23.5268	3677
	19.12	19660	23.5531	13307	23.5531	8171	23.5531	3680
	19.14	19660	23.5794	13292	23.5794	8173	23.5794	3682
	19.16	19660	23.6056	13265	23.6056	8191	23.6056	3646
	19.18	19660	23.6319	13304	23.6319	8175	23.6319	3681
	19.2	19660	23.6581	13273	23.6581	8167	23.6581	3670
	19.22	19660	23.6844	13262	23.6844	8198	23.6844	3676
	19.24	19660	23.7107	13283	23.7107	8158	23.7107	3679
	19.26	19660	23.7369	13291	23.7369	8188	23.7369	3722
	19.28	19660	23.7632	13289	23.7632	8171	23.7632	3694
	19.3	19660	23.7894	13298	23.7894	8140	23.7894	3707
	19.32	19660	23.8157	13288	23.8157	8169	23.8157	3707
	19.34	19660	23.842	13290	23.842	8167	23.842	3696
	19.36	19660	23.8682	13296	23.8682	8163	23.8682	3702
	19.38	19660	23.8945	13295	23.8945	8177	23.8945	3729
	19.4	19660	23.9207	13306	23.9207	8222	23.9207	3766
	19.42	19660	23.947	13295	23.947	8206	23.947	3751
	19.44	19660	23.9733	13307	23.9733	8170	23.9733	3757
	19.46	19660	23.9995	13296	23.9995	8196	23.9995	3795
	19.48	19660	24.0258	13339	24.0258	8166	24.0258	3809
	19.5	19660	24.052	13350	24.052	8188	24.052	3856
	19.52	19660	24.0783	13384	24.0783	8216	24.0783	4096
	19.54	19660	24.1046	13467	24.1046	8220	24.1046	4057
	19.56	19660	24.1308	13556	24.1308	8260	24.1308	4166
	19.58	19660	24.1571	13676	24.1571	8348	24.1571	4253
	19.6	19660	24.1833	13713	24.1833	8494	24.1833	4305
	19.62	19660	24.2096	13933	24.2096	8798	24.2096	4490
	19.64	19660	24.2359	13995	24.2359	9002	24.2359	4759
	19.66	19660	24.2621	13866	24.2621	9069	24.2621	4747
	19.68	19660	24.2884	13781	24.2884	9075	24.2884	5301
	19.7	19660	24.3147	13799	24.3147	9009	24.3147	5650
	19.72	19660	24.3409	13699	24.3409	9054	24.3409	5961
	19.74	19660	24.3672	13751	24.3672	9363	24.3672	6184
	19.76	19660	24.3934	13858	24.3934	11254	24.3934	6178
	19.78	19660	24.4197	13809	24.4197	11117	24.4197	6160
	19.8	19660	24.4459	13655	24.4459	10843	24.4459	4893
	19.82	19660	24.4722	13452	24.4722	10892	24.4722	4802
	19.84	19660	24.4985	13376	24.4985	9526	24.4985	4045
	19.86	19660	24.5247	13366	24.5247	9010	24.5247	3763
	19.88	19660	24.551	13304	24.551	8589	24.551	3715
	19.9	19660	24.5772	13280	24.5772	8248	24.5772	3681
	19.92	19660	24.6035	13312	24.6035	8169	24.6035	3674
	19.94	19660	24.6298	13274	24.6298	8116	24.6298	3686
	19.96	19660	24.656	13249	24.656	8143	24.656	3686
	19.98	19660	24.6823	13279	24.6823	8119	24.6823	3687
	20	19660	24.7085	13289	24.7085	8122	24.7085	3689
	20.02	19660	24.7348	13261	24.7348	8101	24.7348	3682
	20.04	19660	24.7611	13238	24.7611	8098	24.7611	3671
	20.06	19660	24.7873	13258	24.7873	8116	24.7873	3666
	20.08	19660	24.8136	13275	24.8136	8140	24.8136	3666
	20.1	19660	24.8399	13240	24.8399	8142	24.8399	3645
	20.12	19660	24.8661	13264	24.8661	8145	24.8661	3687
	20.14	19660	24.8924	13274	24.8924	8148	24.8924	3666
	20.16	19660	24.9186	13251	24.9186	8128	24.9186	3662
	20.18	19660	24.9449	13262	24.9449	8119	24.9449	3665
	20.2	19660	24.9712	13272	24.9712	8125	24.9712	3661
	20.22	19660	24.9974	13276	24.9974	8119	24.9974	3680
	20.24	19660	25.0237	13257	25.0237	8164	25.0237	3670
	20.26	19660	25.0499	13274	25.0499	8135	25.0499	3660
	20.28	19660	25.0762	13286	25.0762	8117	25.0762	3658
	20.3	19660	25.1025	13258	25.1025	8103	25.1025	3658
	20.32	19660	25.1287	13276	25.1287	8136	25.1287	3702
	20.34	19660	25.155	13251	25.155	8138	25.155	3697
	20.36	19660	25.1812	13277	25.1812	8136	25.1812	3682
	20.38	19660	25.2075	13284	25.2075	8108	25.2075	3682
	20.4	19660	25.2338	13254	25.2338	8106	25.2338	3681
	20.42	19660	25.26	13276	25.26	8078	25.26	3654
	20.44	19660	25.2863	13304	25.2863	8073	25.2863	3718
	20.46	19660	25.3126	13254	25.3126	8090	25.3126	3689
	20.48	19660	25.3388	13287	25.3388	8075	25.3388	3708
	20.5	19660	25.3651	13291	25.3651	8101	25.3651	3757
	20.52	19660	25.3913	13277	25.3913	8093	25.3913	3719
	20.54	19660	25.4176	13259	25.4176	8065	25.4176	3743
	20.56	19660	25.4439	13282	25.4439	8080	25.4439	3770
	20.58	19660	25.4701	13291	25.4701	8110	25.4701	3795
	20.6	19660	25.4964	13275	25.4964	8131	25.4964	3818
	20.62	19660	25.5226	13290	25.5226	8157	25.5226	3844
	20.64	19660	25.5489	13343	25.5489	8146	25.5489	3863
	20.66	19660	25.5752	13362	25.5752	8167	25.5752	3931
	20.68	19660	25.6014	13352	25.6014	8209	25.6014	4040
	20.7	19660	25.6277	13400	25.6277	8233	25.6277	4101
	20.72	19660	25.6539	13454	25.6539	8283	25.6539	4154
	20.74	19660	25.6802	13569	25.6802	8309	25.6802	4250
	20.76	19660	25.7065	13611	25.7065	8328	25.7065	4341
	20.78	19660	25.7327	13665	25.7327	8352	25.7327	4355
	20.8	19660	25.759	13732	25.759	8472	25.759	4526
	20.82	19660	25.7852	13891	25.7852	8689	25.7852	4679
	20.84	19660	25.8115	14194	25.8115	8851	25.8115	5007
	20.86	19660	25.8378	14537	25.8378	9027	25.8378	5151
	20.88	19660	25.864	14855	25.864	9030	25.864	5770
	20.9	19660	25.8903	15117	25.8903	9172	25.8903	5986
	20.92	19660	25.9165	16174	25.9165	9480	25.9165	6299
	20.94	19660	25.9428	18072	25.9428	9835	25.9428	6816
	20.96	19660	25.9691	18666	25.9691	10029	25.9691	6664
	20.98	19660	25.9953	17620	25.9953	9661	25.9953	5615
	21	19660	26.0216	16615	26.0216	9759	26.0216	5080
	21.02	19660	26.0478	15519	26.0478	9266	26.0478	4409
	21.04	19660	26.0741	14409	26.0741	8975	26.0741	3932
	21.06	19660	26.1004	13570	26.1004	8676	26.1004	3758
	21.08	19660	26.1266	13367	26.1266	8467	26.1266	3733
	21.1	19660	26.1529	13288	26.1529	8249	26.1529	3691
	21.12	19660	26.1791	13298	26.1791	8168	26.1791	3676
	21.14	19660	26.2054	13303	26.2054	8154	26.2054	3701
	21.16	19660	26.2317	13276	26.2317	8137	26.2317	3698
	21.18	19660	26.2579	13287	26.2579	8108	26.2579	3656
	21.2	19660	26.2842	13259	26.2842	8100	26.2842	3672
	21.22	19660	26.3104	13285	26.3104	8103	26.3104	3656
	21.24	19660	26.3367	13262	26.3367	8115	26.3367	3651
	21.26	19660	26.363	13254	26.363	8051	26.363	3648
	21.28	19669.9	26.3892	13273	26.3892	8117	26.3892	3671
	21.3	19670.2	26.4155	13240	26.4155	8091	26.4155	3641
	21.32	19670.5	26.4417	13267	26.4417	8081	26.4417	3638
	21.34	19670.8	26.468	13257	26.468	8062	26.468	3658
	21.36	19671.1	26.4943	13231	26.4943	8092	26.4943	3649
	21.38	19671.5	26.5205	13235	26.5205	8107	26.5205	3652
	21.4	19671.8	26.5468	13262	26.5468	8080	26.5468	3641
	21.42	19672.2	26.573	13238	26.573	8056	26.573	3630
	21.44	19672.6	26.5993	13263	26.5993	8051	26.5993	3663
	21.46	19673	26.6256	13249	26.6256	8052	26.6256	3631
	21.48	19673.4	26.6518	13243	26.6518	8053	26.6518	3679
	21.5	19673.8	26.6781	13243	26.6781	8047	26.6781	3655
	21.52	19674.3	26.7044	13241	26.7044	8052	26.7044	3666
	21.54	19674.8	26.7306	13229	26.7306	8024	26.7306	3624
	21.56	19675.3	26.7569	13248	26.7569	8078	26.7569	3656
	21.58	19675.8	26.7831	13260	26.7831	8056	26.7831	3637
	21.6	19676.4	26.8094	13246	26.8094	8049	26.8094	3650
	21.62	19677	26.8357	13245	26.8357	8045	26.8357	3628
	21.64	19677.6	26.8619	13245	26.8619	8043	26.8619	3642
	21.66	19678.3	26.8882	13233	26.8882	8037	26.8882	3661
	21.68	19679	26.9144	13223	26.9144	8058	26.9144	3651
	21.7	19679.7	26.9407	13264	26.9407	8062	26.9407	3631
	21.72	19680.5	26.967	13228	26.967	8040	26.967	3634
	21.74	19681.4	26.9932	13244	26.9932	8052	26.9932	3651
	21.76	19682.3	27.0195	13236	27.0195	8064	27.0195	3663
	21.78	19683.2	27.0457	13253	27.0457	8081	27.0457	3653
	21.8	19684.2	27.072	13276	27.072	8040	27.072	3632
	21.82	19685.3	27.0983	13243	27.0983	8043	27.0983	3640
	21.84	19686.5	27.1245	13256	27.1245	8039	27.1245	3641
	21.86	19687.7	27.1508	13227	27.1508	8072	27.1508	3637
	21.88	19689	27.1771	13241	27.1771	8049	27.1771	3644
	21.9	19690.5	27.2033	13237	27.2033	8032	27.2033	3645
	21.92	19692	27.2296	13271	27.2296	8054	27.2296	3651
	21.94	19693.6	27.2558	13219	27.2558	8062	27.2558	3628
	21.96	19695.4	27.2821	13250	27.2821	8069	27.2821	3627
	21.98	19697.3	27.3084	13266	27.3084	8065	27.3084	3640
	22	19699.4	27.3346	13252	27.3346	8061	27.3346	3652
	22.02	19701.7	27.3609	13243	27.3609	8042	27.3609	3654
	22.04	19704.1	27.3871	13223	27.3871	8039	27.3871	3646
	22.06	19706.8	27.4134	13250	27.4134	8074	27.4134	3625
	22.08	19709.8	27.4397	13245	27.4397	8039	27.4397	3620
	22.1	19713	27.4659	13240	27.4659	8028	27.4659	3616
	22.12	19716.5	27.4922	13247	27.4922	8036	27.4922	3648
	22.14	19720.4	27.5184	13224	27.5184	8052	27.5184	3623
	22.16	19724.8	27.5447	13241	27.5447	8040	27.5447	3623
	22.18	19729.6	27.571	13250	27.571	8035	27.571	3633
	22.2	19735	27.5972	13221	27.5972	8041	27.5972	3624
	22.22	19741	27.6235	13232	27.6235	8051	27.6235	3624
	22.24	19747.8	27.6497	13231	27.6497	8054	27.6497	3645
	22.26	19755.4	27.676	13242	27.676	8047	27.676	3620
	22.28	19764.1	27.7023	13222	27.7023	8050	27.7023	3637
	22.3	19774	27.7285	13221	27.7285	8046	27.7285	3617
	22.32	19785.4	27.7548	13237	27.7548	8033	27.7548	3634
	22.34	19798.6	27.781	13237	27.781	8061	27.781	3615
	22.36	19814	27.8073	13226	27.8073	8055	27.8073	3623
	22.38	19832.1	27.8336	13233	27.8336	8036	27.8336	3647
	22.4	19853.5	27.8598	13255	27.8598	8033	27.8598	3623
	22.42	19879.2	27.8861	13226	27.8861	8050	27.8861	3636
	22.44	19910.2	27.9123	13225	27.9123	8057	27.9123	3608
	22.46	19948.3	27.9386	13228	27.9386	8042	27.9386	3651
	22.48	19995.6	27.9649	13230	27.9649	8040	27.9649	3630
	22.5	20055.3	27.9911	13235	27.9911	8056	27.9911	3640
	22.52	20132.3	28.0174	13218	28.0174	8041	28.0174	3639
	22.54	20233.5	28.0436	13196	28.0436	8055	28.0436	3638
	22.56	20370.5	28.0699	13237	28.0699	8066	28.0699	3659
	22.58	20563.9	28.0962	13227	28.0962	8021	28.0962	3631
	22.6	20853.9	28.1224	13235	28.1224	8064	28.1224	3648
	22.62	21319.8	28.1487	13224	28.1487	8020	28.1487	3629
	22.64	22103.3	28.1749	13218	28.1749	8039	28.1749	3630
	22.66	23408	28.2012	13228	28.2012	8055	28.2012	3643
	22.68	25418.5	28.2275	13242	28.2275	8035	28.2275	3628
	22.7	27956.1	28.2537	13237	28.2537	8034	28.2537	3614
	22.72	29660	28.28	13216	28.28	8056	28.28	3639
	22.74	28760.2	28.3062	13215	28.3062	8048	28.3062	3620
	22.76	26278.4	28.3325	13234	28.3325	8023	28.3325	3646
	22.78	24025.5	28.3588	13216	28.3588	8047	28.3588	3622
	22.8	22490.8	28.385	13222	28.385	8051	28.385	3635
	22.82	21552.1	28.4113	13228	28.4113	8047	28.4113	3612
	22.84	20996	28.4376	13215	28.4376	8027	28.4376	3624
	22.86	20657.1	28.4638	13234	28.4638	8044	28.4638	3638
	22.88	20436.5	28.4901	13226	28.4901	8022	28.4901	3640
	22.9	20283.2	28.5163	13249	28.5163	8051	28.5163	3632
	22.92	20171.4	28.5426	13226	28.5426	8007	28.5426	3625
	22.94	20087.3	28.5689	13242	28.5689	8029	28.5689	3609
	22.96	20022.5	28.5951	13241	28.5951	8023	28.5951	3606
	22.98	19971.6	28.6214	13235	28.6214	8020	28.6214	3610
	23	19930.9	28.6476	13254	28.6476	8011	28.6476	3619
	23.02	19897.9	28.6739	13223	28.6739	8037	28.6739	3618
	23.04	19870.8	28.7002	13236	28.7002	8021	28.7002	3628
	23.06	19848.4	28.7264	13205	28.7264	8035	28.7264	3628
	23.08	19829.6	28.7527	13237	28.7527	8032	28.7527	3610
	23.1	19813.7	28.7789	13223	28.7789	8012	28.7789	3627
	23.12	19800.2	28.8052	13222	28.8052	8038	28.8052	3614
	23.14	19788.6	28.8315	13221	28.8315	8048	28.8315	3621
	23.16	19778.6	28.8577	13215	28.8577	8037	28.8577	3610
	23.18	19770	28.884	13241	28.884	8026	28.884	3606
	23.2	19762.5	28.9102	13216	28.9102	8025	28.9102	3618
	23.22	19756	28.9365	13221	28.9365	8006	28.9365	3596
	23.24	19750.3	28.9628	13239	28.9628	8068	28.9628	3594
	23.26	19745.3	28.989	13220	28.989	8055	28.989	3612
	23.28	19740.9	29.0153	13202	29.0153	8043	29.0153	3611
	23.3	19737.1	29.0416	13212	29.0416	8009	29.0416	3615
	23.32	19733.8	29.0678	13219	29.0678	8020	29.0678	3616
	23.34	19730.9	29.0941	13223	29.0941	8046	29.0941	3602
	23.36	19728.4	29.1203	13208	29.1203	8035	29.1203	3599
	23.38	19726.2	29.1466	13225	29.1466	8014	29.1466	3625
	23.4	19724.4	29.1729	13210	29.1729	8045	29.1729	3648
	23.42	19723	29.1991	13215	29.1991	8048	29.1991	3615
	23.44	19721.8	29.2254	13220	29.2254	8036	29.2254	3609
	23.46	19720.9	29.2516	13223	29.2516	8048	29.2516	3607
	23.48	19720.2	29.2779	13204	29.2779	8034	29.2779	3620
	23.5	19719.9	29.3041	13216	29.3041	8049	29.3041	3584
	23.52	19719.8	29.3304	13217	29.3304	8031	29.3304	3603
	23.54	19720	29.3567	13238	29.3567	8014	29.3567	3610
	23.56	19720.5	29.3829	13222	29.3829	8017	29.3829	3608
	23.58	19721.3	29.4092	13223	29.4092	8045	29.4092	3609
	23.6	19722.4	29.4355	13192	29.4355	8011	29.4355	3598
	23.62	19723.8	29.4617	13219	29.4617	8050	29.4617	3627
	23.64	19725.6	29.488	13199	29.488	8024	29.488	3599
	23.66	19727.9	29.5142	13229	29.5142	8031	29.5142	3616
	23.68	19730.6	29.5405	13206	29.5405	8026	29.5405	3607
	23.7	19733.9	29.5668	13213	29.5668	8039	29.5668	3621
	23.72	19737.7	29.593	13225	29.593	8024	29.593	3612
	23.74	19742.4	29.6193	13230	29.6193	7998	29.6193	3625
	23.76	19747.8	29.6455	13226	29.6455	8018	29.6455	3615
	23.78	19754.3	29.6718	13241	29.6718	8019	29.6718	3608
	23.8	19762	29.6981	13225	29.6981	8021	29.6981	3621
	23.82	19771.2	29.7243	13242	29.7243	8027	29.7243	3601
	23.84	19782.3	29.7506	13233	29.7506	8011	29.7506	3627
	23.86	19795.6	29.7768	13205	29.7768	8021	29.7768	3631
	23.88	19812	29.8031	13208	29.8031	8022	29.8031	3614
	23.9	19832.2	29.8294	13204	29.8294	8033	29.8294	3625
	23.92	19857.4	29.8556	13218	29.8556	8023	29.8556	3593
	23.94	19889.3	29.8819	13219	29.8819	8032	29.8819	3638
	23.96	19930.6	29.9081	13213	29.9081	8037	29.9081	3622
	23.98	19985	29.9344	13210	29.9344	8014	29.9344	3624
	24	20058.7	29.9607	13221	29.9607	8043	29.9607	3632
	24.02	20162.6	29.9869	13220	29.9869	8047	29.9869	3614
	24.04	20318.1	30.0132	13243	30.0132	8021	30.0132	3626
	24.06	20567.4	30.0394	13218	30.0394	8020	30.0394	3628
	24.08	20986.4	30.0657	13238	30.0657	8017	30.0657	3593
	24.1	21685.8	30.092	13226	30.092	8021	30.092	3628
	24.12	22769.9	30.1182	13221	30.1182	8033	30.1182	3638
	24.14	24159.7	30.1445	13227	30.1445	8024	30.1445	3626
	24.16	25144	30.1708	13226	30.1708	8010	30.1708	3618
	24.18	24720.8	30.197	13213	30.197	8025	30.197	3609
	24.2	23361.8	30.2233	13213	30.2233	8033	30.2233	3611
	24.22	22106.7	30.2495	13219	30.2495	8023	30.2495	3621
	24.24	21244.6	30.2758	13199	30.2758	8025	30.2758	3619
	24.26	20715.5	30.3021	13207	30.3021	8020	30.3021	3601
	24.28	20402	30.3283	13225	30.3283	8025	30.3283	3615
	24.3	20211.4	30.3546	13221	30.3546	7999	30.3546	3586
	24.32	20087.7	30.3808	13204	30.3808	8017	30.3808	3632
	24.34	20007.7	30.4071	13217	30.4071	8012	30.4071	3608
	24.36	19945.5	30.4334	13229	30.4334	8036	30.4334	3608
	24.38	19898.7	30.4596	13236	30.4596	8030	30.4596	3599
	24.4	19862.7	30.4859	13209	30.4859	8035	30.4859	3619
	24.42	19834.4	30.5121	13224	30.5121	8054	30.5121	3598
	24.44	19811.9	30.5384	13214	30.5384	8023	30.5384	3610
	24.46	19793.6	30.5647	13202	30.5647	8050	30.5647	3616
	24.48	19778.6	30.5909	13223	30.5909	8020	30.5909	3608
	24.5	19766.2	30.6172	13229	30.6172	8033	30.6172	3596
	24.52	19755.9	30.6434	13227	30.6434	8027	30.6434	3610
	24.54	19747.1	30.6697	13206	30.6697	8008	30.6697	3613
	24.56	19739.7	30.696	13217	30.696	8022	30.696	3618
	24.58	19733.3	30.7222	13217	30.7222	8032	30.7222	3624
	24.6	19727.8	30.7485	13224	30.7485	8008	30.7485	3625
	24.62	19723.1	30.7747	13236	30.7747	8024	30.7747	3646
	24.64	19719	30.801	13237	30.801	8055	30.801	3616
	24.66	19715.4	30.8273	13207	30.8273	8008	30.8273	3613
	24.68	19712.3	30.8535	13209	30.8535	8019	30.8535	3607
	24.7	19709.6	30.8798	13210	30.8798	8027	30.8798	3618
	24.72	19707.3	30.9061	13224	30.9061	8034	30.9061	3614
	24.74	19705.2	30.9323	13212	30.9323	8026	30.9323	3595
	24.76	19703.4	30.9586	13205	30.9586	8016	30.9586	3621
	24.78	19701.8	30.9848	13225	30.9848	8013	30.9848	3637
	24.8	19700.5	31.0111	13210	31.0111	8000	31.0111	3636
	24.82	19699.3	31.0373	13202	31.0373	8015	31.0373	3626
	24.84	19698.4	31.0636	13205	31.0636	8003	31.0636	3624
	24.86	19697.6	31.0899	13205	31.0899	8028	31.0899	3619
	24.88	19696.9	31.1161	13211	31.1161	8027	31.1161	3600
	24.9	19696.4	31.1424	13217	31.1424	8031	31.1424	3627
	24.92	19696	31.1686	13207	31.1686	8016	31.1686	3615
	24.94	19695.8	31.1949	13224	31.1949	8018	31.1949	3599
	24.96	19695.7	31.2212	13226	31.2212	8039	31.2212	3603
	24.98	19695.7	31.2474	13195	31.2474	8035	31.2474	3621
	25	19695.9	31.2737	13208	31.2737	8024	31.2737	3591
	25.02	19696.2	31.3	13219	31.3	8027	31.3	3616
	25.04	19696.6	31.3262	13207	31.3262	8011	31.3262	3613
	25.06	19697.2	31.3525	13210	31.3525	8008	31.3525	3612
	25.08	19697.9	31.3787	13229	31.3787	8003	31.3787	3630
	25.1	19698.8	31.405	13216	31.405	8035	31.405	3638
	25.12	19699.8	31.4313	13197	31.4313	8013	31.4313	3617
	25.14	19701.1	31.4575	13218	31.4575	8024	31.4575	3612
	25.16	19702.5	31.4838	13207	31.4838	8014	31.4838	3625
	25.18	19704.1	31.51	13216	31.51	8021	31.51	3623
	25.2	19706	31.5363	13216	31.5363	8016	31.5363	3627
	25.22	19708.2	31.5626	13204	31.5626	8017	31.5626	3609
	25.24	19710.6	31.5888	13214	31.5888	7997	31.5888	3608
	25.26	19713.5	31.6151	13209	31.6151	8030	31.6151	3613
	25.28	19716.7	31.6413	13231	31.6413	8039	31.6413	3608
	25.3	19720.4	31.6676	13205	31.6676	8033	31.6676	3631
	25.32	19724.6	31.6939	13203	31.6939	8003	31.6939	3619
	25.34	19729.5	31.7201	13229	31.7201	8007	31.7201	3602
	25.36	19735.1	31.7464	13229	31.7464	8033	31.7464	3618
	25.38	19741.6	31.7726	13216	31.7726	8025	31.7726	3618
	25.4	19749.2	31.7989	13232	31.7989	8020	31.7989	3625
	25.42	19758.2	31.8252	13188	31.8252	8033	31.8252	3611
	25.44	19768.7	31.8514	13216	31.8514	8037	31.8514	3625
	25.46	19781.3	31.8777	13209	31.8777	8030	31.8777	3608
	25.48	19796.5	31.9039	13215	31.9039	8013	31.9039	3630
	25.5	19815	31.9302	13190	31.9302	8016	31.9302	3629
	25.52	19837.7	31.9565	13212	31.9565	8022	31.9565	3620
	25.54	19866.1	31.9827	13222	31.9827	8019	31.9827	3602
	25.56	19902.2	32.009	13209	32.009	8023	32.009	3630
	25.58	19948.8	32.0352	13218	32.0352	8009	32.0352	3600
	25.6	20010.5	32.0615	13219	32.0615	8004	32.0615	3622
	25.62	20094.7	32.0878	13222	32.0878	8009	32.0878	3613
	25.64	20209.7	32.114	13226	32.114	8043	32.114	3613
	25.66	20392.4	32.1403	13199	32.1403	8027	32.1403	3628
	25.68	20689.5	32.1666	13230	32.1666	8017	32.1666	3612
	25.7	21190.7	32.1928	13219	32.1928	8022	32.1928	3624
	25.72	22017.6	32.2191	13238	32.2191	8006	32.2191	3627
	25.74	23260.2	32.2453	13205	32.2453	8021	32.2453	3607
	25.76	24724.4	32.2716	13235	32.2716	8028	32.2716	3614
	25.78	25466	32.2979	13218	32.2979	8031	32.2979	3605
	25.8	24672.9	32.3241	13220	32.3241	8040	32.3241	3592
	25.82	23205.4	32.3504	13229	32.3504	8013	32.3504	3605
	25.84	21978.4	32.3766	13217	32.3766	8018	32.3766	3635
	25.86	21166.3	32.4029	13221	32.4029	8015	32.4029	3616
	25.88	20675.1	32.4292	13232	32.4292	8025	32.4292	3622
	25.9	20383.7	32.4554	13229	32.4554	8040	32.4554	3622
	25.92	20204.1	32.4817	13240	32.4817	8033	32.4817	3616
	25.94	20085.6	32.5079	13217	32.5079	8000	32.5079	3617
	25.96	20002.3	32.5342	13230	32.5342	8020	32.5342	3629
	25.98	19941.1	32.5605	13212	32.5605	8017	32.5605	3620
	26	19894.8	32.5867	13224	32.5867	8040	32.5867	3628
	26.02	19858.9	32.613	13213	32.613	8009	32.613	3628
	26.04	19830.5	32.6392	13221	32.6392	8052	32.6392	3614
	26.06	19807.8	32.6655	13236	32.6655	8027	32.6655	3635
	26.08	19789.3	32.6918	13225	32.6918	8024	32.6918	3602
	26.1	19774	32.718	13224	32.718	8017	32.718	3631
	26.12	19761.3	32.7443	13233	32.7443	8024	32.7443	3614
	26.14	19750.6	32.7706	13238	32.7706	8014	32.7706	3623
	26.16	19741.5	32.7968	13242	32.7968	8025	32.7968	3620
	26.18	19733.6	32.8231	13230	32.8231	8020	32.8231	3627
	26.2	19726.9	32.8493	13226	32.8493	8019	32.8493	3639
	26.22	19721	32.8756	13227	32.8756	8012	32.8756	3620
	26.24	19715.9	32.9019	13225	32.9019	8060	32.9019	3620
	26.26	19711.4	32.9281	13233	32.9281	8024	32.9281	3633
	26.28	19707.4	32.9544	13224	32.9544	8042	32.9544	3640
	26.3	19703.9	32.9806	13239	32.9806	8051	32.9806	3669
	26.32	19700.7	33.0069	13244	33.0069	8052	33.0069	3650
	26.34	19697.9	33.0331	13244	33.0331	8066	33.0331	3649
	26.36	19695.3	33.0594	13250	33.0594	8059	33.0594	3676
	26.38	19693	33.0857	13244	33.0857	8062	33.0857	3680
	26.4	19691	33.1119	13246	33.1119	8056	33.1119	3680
	26.42	19689.1	33.1382	13267	33.1382	8065	33.1382	3688
	26.44	19687.3	33.1645	13285	33.1645	8096	33.1645	3724
	26.46	19685.8	33.1907	13296	33.1907	8089	33.1907	3744
	26.48	19684.3	33.217	13328	33.217	8094	33.217	3741
	26.5	19683	33.2432	13381	33.2432	8122	33.2432	3757
	26.52	19681.8	33.2695	13383	33.2695	8170	33.2695	3832
	26.54	19680.7	33.2958	13406	33.2958	8175	33.2958	3805
	26.56	19679.6	33.322	13409	33.322	8187	33.322	3858
	26.58	19678.6	33.3483	13449	33.3483	8220	33.3483	3942
	26.6	19677.8	33.3745	13596	33.3745	8253	33.3745	3997
	26.62	19676.9	33.4008	13666	33.4008	8264	33.4008	4051
	26.64	19676.1	33.4271	13718	33.4271	8250	33.4271	4079
	26.66	19675.4	33.4533	13722	33.4533	8314	33.4533	4197
	26.68	19674.7	33.4796	13924	33.4796	8329	33.4796	4301
	26.7	19674.1	33.5058	14068	33.5058	8388	33.5058	4340
	26.72	19673.5	33.5321	13912	33.5321	8445	33.5321	4276
	26.74	19673	33.5584	13963	33.5584	8481	33.5584	4447
	26.76	19672.4	33.5846	13999	33.5846	8654	33.5846	4455
	26.78	19672	33.6109	14003	33.6109	8850	33.6109	4221
	26.8	19671.5	33.6371	13828	33.6371	8859	33.6371	4257
	26.82	19671.1	33.6634	13602	33.6634	8979	33.6634	4191
	26.84	19670.6	33.6897	13469	33.6897	8781	33.6897	3997
	26.86	19670.3	33.7159	13350	33.7159	8484	33.7159	3837
	26.88	19669.9	33.7422	13291	33.7422	8465	33.7422	3775
	26.9	19669.5	33.7685	13264	33.7685	8207	33.7685	3705
	26.92	19669.2	33.7947	13228	33.7947	8123	33.7947	3644
	26.94	19668.9	33.821	13243	33.821	8082	33.821	3632
	26.96	19668.6	33.8472	13233	33.8472	8056	33.8472	3625
	26.98	19668.3	33.8735	13221	33.8735	8042	33.8735	3604
	27	19668.1	33.8997	13230	33.8997	8027	33.8997	3614
	27.02	19667.8	33.926	13210	33.926	8039	33.926	3638
	27.04	19667.6	33.9523	13239	33.9523	8032	33.9523	3613
	27.06	19667.3	33.9785	13240	33.9785	8034	33.9785	3627
	27.08	19667.1	34.0048	13190	34.0048	8010	34.0048	3607
	27.1	19666.9	34.0311	13205	34.0311	8029	34.0311	3620
	27.12	19666.7	34.0573	13207	34.0573	8054	34.0573	3625
	27.14	19666.5	34.0836	13241	34.0836	8035	34.0836	3623
	27.16	19666.3	34.1098	13228	34.1098	8025	34.1098	3633
	27.18	19666.1	34.1361	13239	34.1361	8029	34.1361	3615
	27.2	19666	34.1624	13244	34.1624	8011	34.1624	3630
	27.22	19665.8	34.1886	13235	34.1886	8039	34.1886	3622
	27.24	19660	34.2149	13217	34.2149	8013	34.2149	3603
	27.26	19660.1	34.2411	13221	34.2411	8021	34.2411	3595
	27.28	19660.1	34.2674	13212	34.2674	8039	34.2674	3587
	27.3	19660.1	34.2937	13222	34.2937	8005	34.2937	3603
	27.32	19660.1	34.3199	13194	34.3199	8015	34.3199	3618
	27.34	19660.1	34.3462	13223	34.3462	8017	34.3462	3638
	27.36	19660.1	34.3724	13209	34.3724	8016	34.3724	3614
	27.38	19660.1	34.3987	13222	34.3987	8015	34.3987	3617
	27.4	19660.2	34.425	13211	34.425	8020	34.425	3590
	27.42	19660.2	34.4512	13212	34.4512	8016	34.4512	3617
	27.44	19660.3	34.4775	13247	34.4775	8005	34.4775	3622
	27.46	19660.4	34.5037	13199	34.5037	8030	34.5037	3624
	27.48	19660.6	34.53	13221	34.53	8026	34.53	3611
	27.5	19660.9	34.5563	13202	34.5563	8013	34.5563	3635
	27.52	19661.4	34.5825	13222	34.5825	8025	34.5825	3625
	27.54	19662	34.6088	13201	34.6088	8016	34.6088	3614
	27.56	19662.4	34.635	13227	34.635	8029	34.635	3619
	27.58	19662.2	34.6613	13214	34.6613	8021	34.6613	3618
	27.6	19661.6	34.6876	13219	34.6876	8025	34.6876	3585
	27.62	19661	34.7138	13215	34.7138	8038	34.7138	3613
	27.64	19660.7	34.7401	13224	34.7401	8019	34.7401	3604
	27.66	19660.4	34.7664	13208	34.7664	8035	34.7664	3611
	27.68	19660.3	34.7926	13219	34.7926	8019	34.7926	3614
	27.7	19660.2	34.8189	13222	34.8189	8023	34.8189	3623
	27.72	19660.2	34.8451	13198	34.8451	8020	34.8451	3621
	27.74	19660.1	34.8714	13200	34.8714	8031	34.8714	3621
	27.76	19660.1	34.8976	13221	34.8976	8010	34.8976	3594
	27.78	19660.1	34.9239	13205	34.9239	8013	34.9239	3606
	27.8	19660.1	34.9502	13198	34.9502	8017	34.9502	3617
	27.82	19660.1	34.9764	13227	34.9764	8024	34.9764	3633
	27.84	19660.1	35.0027	13241	35.0027	8024	35.0027	3599
	27.86	19660.1	35.029	13205	35.029	8011	35.029	3624
	27.88	19660	35.0552	13219	35.0552	8018	35.0552	3633
	27.9	19660	35.0815	13208	35.0815	8005	35.0815	3601
	27.92	19660	35.1077	13224	35.1077	8026	35.1077	3619
	27.94	19660	35.134	13240	35.134	8008	35.134	3602
	27.96	19660	35.1603	13219	35.1603	8043	35.1603	3618
	27.98	19660	35.1865	13210	35.1865	8012	35.1865	3608
	28	19660	35.2128	13218	35.2128	8033	35.2128	3623
	28.02	19660	35.239	13215	35.239	8021	35.239	3607
	28.04	19660	35.2653	13206	35.2653	8012	35.2653	3616
	28.06	19660	35.2916	13213	35.2916	8027	35.2916	3597
	28.08	19660	35.3178	13233	35.3178	8018	35.3178	3608
	28.1	19660	35.3441	13216	35.3441	8019	35.3441	3615
	28.12	19660	35.3703	13202	35.3703	8026	35.3703	3619
	28.14	19660	35.3966	13202	35.3966	8030	35.3966	3610
	28.16	19660	35.4229	13201	35.4229	8017	35.4229	3615
	28.18	19660	35.4491	13219	35.4491	8034	35.4491	3639
	28.2	19660	35.4754	13218	35.4754	7987	35.4754	3591
	28.22	19660	35.5016	13212	35.5016	8019	35.5016	3604
	28.24	19660	35.5279	13237	35.5279	8014	35.5279	3603
	28.26	19660	35.5542	13214	35.5542	8007	35.5542	3626
	28.28	19660	35.5804	13217	35.5804	8021	35.5804	3605
	28.3	19660	35.6067	13220	35.6067	8015	35.6067	3635
	28.32	19660	35.633	13218	35.633	8029	35.633	3606
	28.34	19660	35.6592	13218	35.6592	8011	35.6592	3604
	28.36	19660	35.6855	13232	35.6855	8014	35.6855	3593
	28.38	19660	35.7117	13215	35.7117	8017	35.7117	3619
	28.4	19660	35.738	13220	35.738	8031	35.738	3610
	28.42	19660	35.7642	13212	35.7642	8011	35.7642	3624
	28.44	19660	35.7905	13214	35.7905	8001	35.7905	3620
	28.46	19660	35.8168	13207	35.8168	8008	35.8168	3611
	28.48	19660	35.843	13216	35.843	8017	35.843	3623
	28.5	19660	35.8693	13228	35.8693	8010	35.8693	3631
	28.52	19660	35.8956	13225	35.8956	8024	35.8956	3612
	28.54	19660	35.9218	13214	35.9218	8013	35.9218	3612
	28.56	19660	35.9481	13218	35.9481	8004	35.9481	3612
	28.58	19660	35.9743	13211	35.9743	8020	35.9743	3589
	28.6	19660	36.0006	13215	36.0006	8017	36.0006	3609
	28.62	19660	36.0269	13207	36.0269	8008	36.0269	3604
	28.64	19660	36.0531	13233	36.0531	8037	36.0531	3638
	28.66	19660	36.0794	13239	36.0794	8031	36.0794	3636
	28.68	19660	36.1056	13209	36.1056	8009	36.1056	3604
	28.7	19660	36.1319	13222	36.1319	8017	36.1319	3607
	28.72	19660	36.1582	13214	36.1582	8008	36.1582	3605
	28.74	19660	36.1844	13222	36.1844	8023	36.1844	3615
	28.76	19660	36.2107	13188	36.2107	8017	36.2107	3584
	28.78	19660	36.2369	13218	36.2369	8034	36.2369	3600
	28.8	19660	36.2632	13203	36.2632	8002	36.2632	3606
	28.82	19660	36.2895	13192	36.2895	8023	36.2895	3621
	28.84	19660	36.3157	13219	36.3157	8016	36.3157	3622
	28.86	19660	36.342	13215	36.342	8042	36.342	3594
	28.88	19660	36.3682	13225	36.3682	8027	36.3682	3619
	28.9	19660	36.3945	13212	36.3945	8044	36.3945	3617
	28.92	19660	36.4208	13228	36.4208	8008	36.4208	3620
	28.94	19660	36.447	13207	36.447	8009	36.447	3597
	28.96	19660	36.4733	13220	36.4733	8018	36.4733	3596
	28.98	19660	36.4995	13235	36.4995	8014	36.4995	3596
	29	19660	36.5258	13215	36.5258	8024	36.5258	3609
	29.02	19660	36.5521	13199	36.5521	8005	36.5521	3622
	29.04	19660	36.5783	13215	36.5783	8032	36.5783	3586
	29.06	19660	36.6046	13206	36.6046	8015	36.6046	3611
	29.08	19660	36.6309	13195	36.6309	8013	36.6309	3611
	29.1	19660	36.6571	13214	36.6571	8033	36.6571	3608
	29.12	19660	36.6834	13225	36.6834	8031	36.6834	3621
	29.14	19660	36.7096	13213	36.7096	8008	36.7096	3631
	29.16	19660	36.7359	13218	36.7359	8032	36.7359	3600
	29.18	19660	36.7621	13216	36.7621	8000	36.7621	3602
	29.2	19660	36.7884	13233	36.7884	8024	36.7884	3622
	29.22	19660	36.8147	13218	36.8147	7993	36.8147	3619
	29.24	19660	36.8409	13209	36.8409	8013	36.8409	3598
	29.26	19660	36.8672	13207	36.8672	8038	36.8672	3609
	29.28	19660	36.8935	13224	36.8935	8016	36.8935	3605
	29.3	19660	36.9197	13216	36.9197	8025	36.9197	3621
	29.32	19660	36.946	13236	36.946	8022	36.946	3600
	29.34	19660	36.9722	13214	36.9722	8029	36.9722	3623
	29.36	19660	36.9985	13215	36.9985	8022	36.9985	3634
	29.38	19660	37.0248	13202	37.0248	8022	37.0248	3614
	29.4	19660	37.051	13227	37.051	8028	37.051	3625
	29.42	19660	37.0773	13223	37.0773	8031	37.0773	3620
	29.44	19660	37.1035	13210	37.1035	7995	37.1035	3622
	29.46	19660	37.1298	13246	37.1298	7998	37.1298	3602
	29.48	19660	37.1561	13209	37.1561	8011	37.1561	3615
	29.5	19660	37.1823	13228	37.1823	8023	37.1823	3611
	29.52	19660	37.2086	13204	37.2086	8003	37.2086	3621
	29.54	19660	37.2348	13217	37.2348	8019	37.2348	3612
	29.56	19660	37.2611	13234	37.2611	8026	37.2611	3614
	29.58	19660	37.2874	13212	37.2874	8011	37.2874	3634
	29.6	19660	37.3136	13231	37.3136	8042	37.3136	3615
	29.62	19660	37.3399	13234	37.3399	8028	37.3399	3618
	29.64	19660	37.3661	13233	37.3661	8025	37.3661	3624
	29.66	19660	37.3924	13209	37.3924	8014	37.3924	3616
	29.68	19660	37.4187	13201	37.4187	8029	37.4187	3626
	29.7	19660	37.4449	13227	37.4449	8027	37.4449	3621
	29.72	19660	37.4712	13210	37.4712	8024	37.4712	3609
	29.74	19660	37.4975	13214	37.4975	8041	37.4975	3608
	29.76	19660	37.5237	13216	37.5237	8033	37.5237	3614
	29.78	19660	37.55	13225	37.55	8015	37.55	3604
	29.8	19660	37.5762	13228	37.5762	8025	37.5762	3611
	29.82	19660	37.6025	13220	37.6025	8028	37.6025	3621
	29.84	19660	37.6287	13230	37.6287	8030	37.6287	3624
	29.86	19660	37.655	13198	37.655	8024	37.655	3616
	29.88	19660	37.6813	13213	37.6813	8024	37.6813	3602
	29.9	19660	37.7075	13216	37.7075	8016	37.7075	3625
	29.92	19660	37.7338	13222	37.7338	8019	37.7338	3616
	29.94	19660	37.76	13202	37.76	8040	37.76	3619
	29.96	19660	37.7863	13216	37.7863	8031	37.7863	3611
	29.98	19660	37.8126	13238	37.8126	8013	37.8126	3628
	30	19660	37.8388	13225	37.8388	8013	37.8388	3612
	30.02	19660	37.8651	13220	37.8651	8039	37.8651	3605
	30.04	19660	37.8914	13215	37.8914	8040	37.8914	3606
	30.06	19660	37.9176	13219	37.9176	8037	37.9176	3628
	30.08	19660	37.9439	13227	37.9439	8029	37.9439	3623
	30.1	19660	37.9701	13226	37.9701	8031	37.9701	3614
	30.12	19660	37.9964	13239	37.9964	8019	37.9964	3630
	30.14	19660	38.0227	13217	38.0227	8021	38.0227	3628
	30.16	19660	38.0489	13220	38.0489	8024	38.0489	3614
	30.18	19660	38.0752	13212	38.0752	8036	38.0752	3604
	30.2	19660	38.1014	13210	38.1014	8022	38.1014	3622
	30.22	19660	38.1277	13218	38.1277	8025	38.1277	3630
	30.24	19660	38.154	13231	38.154	8021	38.154	3610
	30.26	19660	38.1802	13209	38.1802	8028	38.1802	3606
	30.28	19660	38.2065	13221	38.2065	8024	38.2065	3623
	30.3	19660	38.2328	13222	38.2328	8019	38.2328	3642
	30.32	19660	38.259	13230	38.259	8029	38.259	3603
	30.34	19660	38.2853	13234	38.2853	8049	38.2853	3630
	30.36	19660	38.3115	13215	38.3115	8039	38.3115	3645
	30.38	19660	38.3378	13242	38.3378	8021	38.3378	3624
	30.4	19660	38.364	13231	38.364	7991	38.364	3632
	30.42	19660	38.3903	13210	38.3903	8035	38.3903	3624
	30.44	19660	38.4166	13227	38.4166	8030	38.4166	3637
	30.46	19660	38.4428	13251	38.4428	8035	38.4428	3627
	30.48	19660	38.4691	13206	38.4691	8039	38.4691	3647
	30.5	19660	38.4954	13235	38.4954	8048	38.4954	3643
	30.52	19660	38.5216	13241	38.5216	8024	38.5216	3620
	30.54	19660	38.5479	13233	38.5479	8033	38.5479	3631
	30.56	19660	38.5741	13240	38.5741	8059	38.5741	3624
	30.58	19660	38.6004	13232	38.6004	8013	38.6004	3623
	30.6	19660	38.6266	13247	38.6266	8037	38.6266	3620
	30.62	19660	38.6529	13241	38.6529	8045	38.6529	3609
	30.64	19660	38.6792	13229	38.6792	8032	38.6792	3637
	30.66	19660	38.7054	13236	38.7054	8073	38.7054	3598
	30.68	19660	38.7317	13243	38.7317	8039	38.7317	3628
	30.7	19660	38.758	13241	38.758	8052	38.758	3629
	30.72	19660	38.7842	13226	38.7842	8050	38.7842	3627
	30.74	19660	38.8105	13225	38.8105	8011	38.8105	3625
	30.76	19660	38.8367	13245	38.8367	8027	38.8367	3650
	30.78	19660	38.863	13221	38.863	8039	38.863	3651
	30.8	19660	38.8893	13256	38.8893	8057	38.8893	3650
	30.82	19660	38.9155	13243	38.9155	8070	38.9155	3643
	30.84	19660	38.9418	13256	38.9418	8047	38.9418	3658
	30.86	19660	38.968	13223	38.968	8082	38.968	3629
	30.88	19660	38.9943	13230	38.9943	8046	38.9943	3643
	30.9	19660	39.0206	13240	39.0206	8071	39.0206	3645
	30.92	19660	39.0468	13246	39.0468	8022	39.0468	3631
	30.94	19660	39.0731	13221	39.0731	8050	39.0731	3668
	30.96	19660	39.0993	13239	39.0993	8076	39.0993	3644
	30.98	19660	39.1256	13254	39.1256	8073	39.1256	3645
	31	19660	39.1519	13260	39.1519	8055	39.1519	3635
	31.02	19660	39.1781	13238	39.1781	8072	39.1781	3661
	31.04	19660	39.2044	13247	39.2044	8043	39.2044	3655
	31.06	19660	39.2306	13255	39.2306	8071	39.2306	3652
	31.08	19660	39.2569	13251	39.2569	8067	39.2569	3679
	31.1	19660	39.2832	13231	39.2832	8073	39.2832	3694
	31.12	19660	39.3094	13261	39.3094	8067	39.3094	3696
	31.14	19660	39.3357	13240	39.3357	8042	39.3357	3686
	31.16	19660	39.362	13251	39.362	8071	39.362	3707
	31.18	19660	39.3882	13255	39.3882	8060	39.3882	3705
	31.2	19660	39.4145	13249	39.4145	8101	39.4145	3709
	31.22	19660	39.4407	13261	39.4407	8064	39.4407	3704
	31.24	19660	39.467	13274	39.467	8089	39.467	3753
	31.26	19660	39.4933	13252	39.4933	8099	39.4933	3771
	31.28	19660	39.5195	13270	39.5195	8095	39.5195	3767
	31.3	19660	39.5458	13293	39.5458	8102	39.5458	3777
	31.32	19660	39.572	13277	39.572	8162	39.572	3767
	31.34	19660	39.5983	13285	39.5983	8161	39.5983	3765
	31.36	19660	39.6245	13333	39.6245	8206	39.6245	3804
	31.38	19660	39.6508	13368	39.6508	8260	39.6508	3831
	31.4	19660	39.6771	13378	39.6771	8287	39.6771	3860
	31.42	19660	39.7033	13380	39.7033	8358	39.7033	3934
	31.44	19660	39.7296	13380	39.7296	8292	39.7296	3987
	31.46	19660	39.7559	13419	39.7559	8384	39.7559	4096
	31.48	19660	39.7821	13450	39.7821	8471	39.7821	4055
	31.5	19660	39.8084	13484	39.8084	8570	39.8084	4169
	31.52	19660	39.8346	13491	39.8346	8749	39.8346	4379
	31.54	19660	39.8609	13520	39.8609	8811	39.8609	4343
	31.56	19660	39.8872	13537	39.8872	8746	39.8872	4289
	31.58	19660	39.9134	13579	39.9134	8900	39.9134	4353
	31.6	19660	39.9397	13730	39.9397	9125	39.9397	4759
	31.62	19660	39.9659	13784	39.9659	9182	39.9659	4732
	31.64	19660	39.9922	13924	39.9922	9316	39.9922	4626
	31.66	19660	40.0185	14256	40.0185	10380	40.0185	4670
	31.68	19660	40.0447	14353	40.0447	11338	40.0447	4584
	31.7	19660	40.071	13829	40.071	10953	40.071	4381
	31.72	19660	40.0973	13814	40.0973	10252	40.0973	4295
	31.74	19660	40.1235	13870	40.1235	9501	40.1235	4268
	31.76	19660	40.1498	13653	40.1498	9192	40.1498	3980
	31.78	19660	40.176	13472	40.176	8944	40.176	3880
	31.8	19660	40.2023	13361	40.2023	8663	40.2023	3889
	31.82	19660	40.2285	13328	40.2285	8389	40.2285	3743
	31.84	19660	40.2548	13297	40.2548	8278	40.2548	3683
	31.86	19660	40.2811	13263	40.2811	8155	40.2811	3684
	31.88	19660	40.3073	13260	40.3073	8117	40.3073	3679
	31.9	19660	40.3336	13268	40.3336	8130	40.3336	3671
	31.92	19660	40.3599	13233	40.3599	8078	40.3599	3673
	31.94	19662.4	40.3861	13281	40.3861	8083	40.3861	3664
	31.96	19662.4	40.4124	13250	40.4124	8097	40.4124	3644
	31.98	19662.5	40.4386	13257	40.4386	8079	40.4386	3642
	32	19662.6	40.4649	13253	40.4649	8068	40.4649	3640
	32.02	19662.6	40.4911	13232	40.4911	8088	40.4911	3632
	32.04	19662.7	40.5174	13233	40.5174	8067	40.5174	3659
	32.06	19662.8	40.5437	13244	40.5437	8069	40.5437	3656
	32.08	19662.9	40.5699	13246	40.5699	8067	40.5699	3657
	32.1	19663	40.5962	13259	40.5962	8058	40.5962	3644
	32.12	19663.1	40.6225	13262	40.6225	8084	40.6225	3628
	32.14	19663.2	40.6487	13273	40.6487	8064	40.6487	3645
	32.16	19663.3	40.675	13256	40.675	8059	40.675	3642
	32.18	19663.4	40.7012	13219	40.7012	8050	40.7012	3658
	32.2	19663.5	40.7275	13230	40.7275	8059	40.7275	3662
	32.22	19663.6	40.7538	13254	40.7538	8073	40.7538	3658
	32.24	19663.7	40.78	13220	40.78	8060	40.78	3637
	32.26	19663.9	40.8063	13212	40.8063	8059	40.8063	3658
	32.28	19664	40.8325	13231	40.8325	8070	40.8325	3643
	32.3	19664.1	40.8588	13255	40.8588	8083	40.8588	3660
	32.32	19664.3	40.8851	13231	40.8851	8042	40.8851	3649
	32.34	19664.4	40.9113	13272	40.9113	8066	40.9113	3643
	32.36	19664.6	40.9376	13244	40.9376	8086	40.9376	3638
	32.38	19664.8	40.9638	13223	40.9638	8062	40.9638	3642
	32.4	19665	40.9901	13226	40.9901	8053	40.9901	3641
	32.42	19665.2	41.0164	13223	41.0164	8026	41.0164	3647
	32.44	19665.4	41.0426	13254	41.0426	8056	41.0426	3635
	32.46	19665.6	41.0689	13231	41.0689	8042	41.0689	3647
	32.48	19665.9	41.0951	13205	41.0951	8058	41.0951	3633
	32.5	19666.1	41.1214	13238	41.1214	8048	41.1214	3654
	32.52	19666.4	41.1477	13248	41.1477	8039	41.1477	3624
	32.54	19666.7	41.1739	13225	41.1739	8052	41.1739	3652
	32.56	19667	41.2002	13230	41.2002	8076	41.2002	3639
	32.58	19667.4	41.2264	13246	41.2264	8053	41.2264	3623
	32.6	19667.8	41.2527	13235	41.2527	8054	41.2527	3628
	32.62	19668.1	41.279	13263	41.279	8033	41.279	3645
	32.64	19668.6	41.3052	13243	41.3052	8082	41.3052	3649
	32.66	19669	41.3315	13239	41.3315	8071	41.3315	3615
	32.68	19669.5	41.3578	13232	41.3578	8068	41.3578	3647
	32.7	19670.1	41.384	13228	41.384	8051	41.384	3657
	32.72	19670.7	41.4103	13230	41.4103	8060	41.4103	3619
	32.74	19671.3	41.4365	13247	41.4365	8023	41.4365	3614
	32.76	19672	41.4628	13254	41.4628	8076	41.4628	3641
	32.78	19672.8	41.4891	13224	41.4891	8067	41.4891	3637
	32.8	19673.6	41.5153	13220	41.5153	8054	41.5153	3646
	32.82	19674.6	41.5416	13255	41.5416	8058	41.5416	3613
	32.84	19675.6	41.5678	13233	41.5678	8037	41.5678	3648
	32.86	19676.7	41.5941	13261	41.5941	8042	41.5941	3632
	32.88	19678	41.6204	13239	41.6204	8050	41.6204	3620
	32.9	19679.4	41.6466	13255	41.6466	8049	41.6466	3666
	32.92	19681	41.6729	13257	41.6729	8047	41.6729	3636
	32.94	19682.9	41.6991	13228	41.6991	8038	41.6991	3635
	32.96	19684.9	41.7254	13227	41.7254	8054	41.7254	3656
	32.98	19687.3	41.7517	13239	41.7517	8052	41.7517	3643
	33	19689.9	41.7779	13252	41.7779	8089	41.7779	3631
	33.02	19693	41.8042	13236	41.8042	8028	41.8042	3642
	33.04	19696.6	41.8304	13222	41.8304	8042	41.8304	3659
	33.06	19700.9	41.8567	13237	41.8567	8040	41.8567	3633
	33.08	19705.9	41.883	13225	41.883	8062	41.883	3654
	33.1	19711.8	41.9092	13232	41.9092	8058	41.9092	3638
	33.12	19719	41.9355	13230	41.9355	8020	41.9355	3646
	33.14	19727.8	41.9618	13234	41.9618	8052	41.9618	3640
	33.16	19738.6	41.988	13237	41.988	8062	41.988	3632
	33.18	19752.3	42.0143	13236	42.0143	8055	42.0143	3648
	33.2	19769.7	42.0405	13246	42.0405	8070	42.0405	3631
	33.22	19792.5	42.0668	13226	42.0668	8054	42.0668	3644
	33.24	19823.1	42.093	13254	42.093	8029	42.093	3627
	33.26	19865.5	42.1193	13239	42.1193	8024	42.1193	3637
	33.28	19927.9	42.1456	13228	42.1456	8061	42.1456	3661
	33.3	20026	42.1718	13239	42.1718	8050	42.1718	3636
	33.32	20189.5	42.1981	13221	42.1981	8063	42.1981	3661
	33.34	20464.4	42.2244	13253	42.2244	8028	42.2244	3638
	33.36	20902.1	42.2506	13231	42.2506	8040	42.2506	3665
	33.38	21503.8	42.2769	13219	42.2769	8060	42.2769	3626
	33.4	22044.8	42.3031	13240	42.3031	8036	42.3031	3662
	33.42	22035.7	42.3294	13218	42.3294	8047	42.3294	3644
	33.44	21487.1	42.3556	13218	42.3556	8061	42.3556	3632
	33.46	20888.5	42.3819	13236	42.3819	8074	42.3819	3645
	33.48	20455.4	42.4082	13270	42.4082	8061	42.4082	3659
	33.5	20184.1	42.4344	13246	42.4344	8066	42.4344	3651
	33.52	20022.8	42.4607	13234	42.4607	8052	42.4607	3651
	33.54	19925.9	42.487	13256	42.487	8045	42.487	3635
	33.56	19864.2	42.5132	13228	42.5132	8071	42.5132	3649
	33.58	19822.1	42.5395	13253	42.5395	8081	42.5395	3648
	33.6	19791.8	42.5657	13260	42.5657	8052	42.5657	3625
	33.62	19769.2	42.592	13251	42.592	8044	42.592	3611
	33.64	19751.9	42.6183	13245	42.6183	8030	42.6183	3627
	33.66	19738.3	42.6445	13239	42.6445	8060	42.6445	3631
	33.68	19727.5	42.6708	13224	42.6708	8049	42.6708	3646
	33.7	19718.8	42.697	13264	42.697	8058	42.697	3631
	33.72	19711.7	42.7233	13243	42.7233	8043	42.7233	3671
	33.74	19705.7	42.7496	13238	42.7496	8058	42.7496	3639
	33.76	19700.7	42.7758	13263	42.7758	8061	42.7758	3676
	33.78	19696.5	42.8021	13236	42.8021	8058	42.8021	3660
	33.8	19693	42.8283	13235	42.8283	8060	42.8283	3645
	33.82	19689.9	42.8546	13230	42.8546	8044	42.8546	3652
	33.84	19687.2	42.8809	13267	42.8809	8066	42.8809	3650
	33.86	19684.9	42.9071	13264	42.9071	8072	42.9071	3658
	33.88	19682.8	42.9334	13250	42.9334	8058	42.9334	3689
	33.9	19681	42.9597	13219	42.9597	8054	42.9597	3693
	33.92	19679.4	42.9859	13253	42.9859	8086	42.9859	3703
	33.94	19678	43.0122	13248	43.0122	8076	43.0122	3695
	33.96	19676.7	43.0384	13252	43.0384	8082	43.0384	3665
	33.98	19675.6	43.0647	13249	43.0647	8084	43.0647	3709
	34	19674.5	43.0909	13255	43.0909	8085	43.0909	3723
	34.02	19673.6	43.1172	13254	43.1172	8099	43.1172	3751
	34.04	19672.8	43.1435	13259	43.1435	8092	43.1435	3752
	34.06	19672	43.1697	13285	43.1697	8104	43.1697	3755
	34.08	19671.3	43.196	13299	43.196	8146	43.196	3750
	34.1	19670.7	43.2223	13299	43.2223	8103	43.2223	3787
	34.12	19670.1	43.2485	13376	43.2485	8099	43.2485	3787
	34.14	19669.5	43.2748	13355	43.2748	8091	43.2748	3829
	34.16	19669	43.301	13430	43.301	8101	43.301	3839
	34.18	19668.6	43.3273	13487	43.3273	8137	43.3273	3855
	34.2	19668.1	43.3536	13480	43.3536	8141	43.3536	3881
	34.22	19667.7	43.3798	13489	43.3798	8150	43.3798	3926
	34.24	19667.4	43.4061	13560	43.4061	8186	43.4061	3923
	34.26	19667	43.4323	13673	43.4323	8199	43.4323	3942
	34.28	19666.7	43.4586	13717	43.4586	8277	43.4586	4038
	34.3	19666.4	43.4849	13749	43.4849	8548	43.4849	4060
	34.32	19666.1	43.5111	13595	43.5111	8754	43.5111	4173
	34.34	19665.9	43.5374	13568	43.5374	8947	43.5374	4330
	34.36	19665.6	43.5636	13640	43.5636	8950	43.5636	4434
	34.38	19665.4	43.5899	13766	43.5899	9008	43.5899	4543
	34.4	19665.2	43.6162	13742	43.6162	9118	43.6162	4763
	34.42	19665	43.6424	13658	43.6424	9391	43.6424	4752
	34.44	19664.8	43.6687	13642	43.6687	9590	43.6687	4634
	34.46	19664.6	43.6949	13658	43.6949	9481	43.6949	4884
	34.48	19664.4	43.7212	13693	43.7212	9279	43.7212	5164
	34.5	19664.3	43.7475	13760	43.7475	9472	43.7475	4703
	34.52	19664.1	43.7737	13510	43.7737	9269	43.7737	4174
	34.54	19664	43.8	13433	43.8	8857	43.8	4162
	34.56	19663.9	43.8263	13460	43.8263	8521	43.8263	4376
	34.58	19663.7	43.8525	13414	43.8525	8558	43.8525	4110
	34.6	19663.6	43.8788	13333	43.8788	8518	43.8788	3813
	34.62	19663.5	43.905	13257	43.905	8230	43.905	3684
	34.64	19663.4	43.9313	13265	43.9313	8133	43.9313	3717
	34.66	19663.3	43.9575	13263	43.9575	8107	43.9575	3669
	34.68	19663.2	43.9838	13259	43.9838	8070	43.9838	3657
	34.7	19663.1	44.0101	13248	44.0101	8099	44.0101	3665
	34.72	19663	44.0363	13238	44.0363	8048	44.0363	3646
	34.74	19662.9	44.0626	13245	44.0626	8036	44.0626	3653
	34.76	19662.8	44.0889	13241	44.0889	8068	44.0889	3652
	34.78	19662.7	44.1151	13231	44.1151	8053	44.1151	3656
	34.8	19662.6	44.1414	13241	44.1414	8038	44.1414	3646
	34.82	19662.6	44.1676	13257	44.1676	8042	44.1676	3669
	34.84	19662.5	44.1939	13245	44.1939	8013	44.1939	3629
	34.86	19662.4	44.2201	13253	44.2201	8030	44.2201	3639
	34.88	19662.4	44.2464	13222	44.2464	8073	44.2464	3665
	34.9	19660	44.2727	13246	44.2727	8058	44.2727	3628
	34.92	19660	44.2989	13240	44.2989	8045	44.2989	3633
	34.94	19660	44.3252	13240	44.3252	8073	44.3252	3641
	34.96	19660	44.3515	13213	44.3515	8055	44.3515	3642
	34.98	19660	44.3777	13227	44.3777	8031	44.3777	3628
	35	19660	44.404	13239	44.404	8029	44.404	3629
	35.02	19660	44.4302	13222	44.4302	8046	44.4302	3655
	35.04	19660	44.4565	13215	44.4565	8014	44.4565	3633
	35.06	19660	44.4828	13216	44.4828	8041	44.4828	3624
	35.08	19660	44.509	13223	44.509	8048	44.509	3605
	35.1	19660	44.5353	13238	44.5353	8020	44.5353	3632
	35.12	19660	44.5615	13205	44.5615	8045	44.5615	3615
	35.14	19660	44.5878	13246	44.5878	8050	44.5878	3656
	35.16	19660	44.6141	13226	44.6141	8069	44.6141	3629
	35.18	19660	44.6403	13233	44.6403	8032	44.6403	3653
	35.2	19660	44.6666	13223	44.6666	8029	44.6666	3654
	35.22	19660	44.6928	13237	44.6928	8044	44.6928	3628
	35.24	19660	44.7191	13228	44.7191	8017	44.7191	3624
	35.26	19660	44.7454	13231	44.7454	8048	44.7454	3649
	35.28	19660	44.7716	13217	44.7716	8033	44.7716	3633
	35.3	19660	44.7979	13227	44.7979	8033	44.7979	3620
	35.32	19660	44.8242	13211	44.8242	8019	44.8242	3626
	35.34	19660	44.8504	13248	44.8504	8023	44.8504	3629
	35.36	19660	44.8767	13223	44.8767	8055	44.8767	3619
	35.38	19660	44.9029	13233	44.9029	8040	44.9029	3617
	35.4	19660	44.9292	13232	44.9292	8041	44.9292	3639
	35.42	19660	44.9554	13227	44.9554	8041	44.9554	3646
	35.44	19660	44.9817	13224	44.9817	8044	44.9817	3653
	35.46	19660	45.008	13221	45.008	8034	45.008	3634
	35.48	19660	45.0342	13231	45.0342	8039	45.0342	3611
	35.5	19660	45.0605	13222	45.0605	8026	45.0605	3605
	35.52	19660	45.0868	13226	45.0868	8044	45.0868	3649
	35.54	19660	45.113	13219	45.113	8059	45.113	3628
	35.56	19660.1	45.1393	13226	45.1393	8034	45.1393	3626
	35.58	19660.1	45.1655	13220	45.1655	8043	45.1655	3626
	35.6	19660.1	45.1918	13218	45.1918	8028	45.1918	3644
	35.62	19660.1	45.2181	13224	45.2181	8038	45.2181	3622
	35.64	19660.1	45.2443	13218	45.2443	8041	45.2443	3614
	35.66	19660.1	45.2706	13211	45.2706	8005	45.2706	3614
	35.68	19660.1	45.2968	13214	45.2968	8033	45.2968	3627
	35.7	19660.1	45.3231	13238	45.3231	8048	45.3231	3629
	35.72	19660.2	45.3494	13210	45.3494	8046	45.3494	3647
	35.74	19660.2	45.3756	13196	45.3756	8039	45.3756	3621
	35.76	19660.2	45.4019	13219	45.4019	8021	45.4019	3628
	35.78	19660.2	45.4281	13223	45.4281	8013	45.4281	3633
	35.8	19660.3	45.4544	13219	45.4544	8040	45.4544	3642
	35.82	19660.3	45.4807	13212	45.4807	8016	45.4807	3631
	35.84	19660.4	45.5069	13227	45.5069	8049	45.5069	3627
	35.86	19660.5	45.5332	13233	45.5332	8012	45.5332	3621
	35.88	19660.6	45.5594	13213	45.5594	8029	45.5594	3634
	35.9	19660.8	45.5857	13219	45.5857	8018	45.5857	3632
	35.92	19661.1	45.612	13237	45.612	8030	45.612	3627
	35.94	19661.7	45.6382	13209	45.6382	8040	45.6382	3616
	35.96	19662.6	45.6645	13214	45.6645	8027	45.6645	3613
	35.98	19663.9	45.6908	13252	45.6908	8031	45.6908	3653
	36	19665.1	45.717	13221	45.717	8015	45.717	3624
	36.02	19665.4	45.7433	13253	45.7433	8044	45.7433	3638
	36.04	19664.3	45.7695	13230	45.7695	8053	45.7695	3651
	36.06	19663	45.7958	13204	45.7958	8034	45.7958	3591
	36.08	19661.9	45.822	13230	45.822	8020	45.822	3646
	36.1	19661.3	45.8483	13245	45.8483	8037	45.8483	3622
	36.12	19660.9	45.8746	13197	45.8746	8038	45.8746	3618
	36.14	19660.7	45.9008	13207	45.9008	8039	45.9008	3634
	36.16	19660.5	45.9271	13226	45.9271	8014	45.9271	3616
	36.18	19660.4	45.9534	13237	45.9534	8005	45.9534	3630
	36.2	19660.4	45.9796	13212	45.9796	8026	45.9796	3628
	36.22	19660.3	46.0059	13226	46.0059	8036	46.0059	3623
	36.24	19660.3	46.0321	13234	46.0321	8017	46.0321	3641
	36.26	19660.2	46.0584	13243	46.0584	8009	46.0584	3638
	36.28	19660.2	46.0847	13225	46.0847	8021	46.0847	3670
	36.3	19660.2	46.1109	13209	46.1109	8046	46.1109	3666
	36.32	19660.2	46.1372	13238	46.1372	8034	46.1372	3669
	36.34	19660.2	46.1634	13235	46.1634	8048	46.1634	3669
	36.36	19660.2	46.1897	13234	46.1897	8033	46.1897	3670
	36.38	19660.2	46.216	13241	46.216	8035	46.216	3658
	36.4	19660.2	46.2422	13259	46.2422	8053	46.2422	3680
	36.42	19660.2	46.2685	13217	46.2685	8112	46.2685	3677
	36.44	19660.2	46.2947	13257	46.2947	8150	46.2947	3694
	36.46	19660.2	46.321	13264	46.321	8232	46.321	3675
	36.48	19660.2	46.3473	13258	46.3473	8255	46.3473	3778
	36.5	19660.2	46.3735	13276	46.3735	8229	46.3735	3764
	36.52	19660.2	46.3998	13286	46.3998	8168	46.3998	3792
	36.54	19660.2	46.426	13342	46.426	8214	46.426	3755
	36.56	19660.2	46.4523	13291	46.4523	8209	46.4523	3755
	36.58	19660.2	46.4786	13293	46.4786	8361	46.4786	3819
	36.6	19660.2	46.5048	13300	46.5048	8470	46.5048	3839
	36.62	19660.2	46.5311	13364	46.5311	8512	46.5311	3769
	36.64	19660.2	46.5573	13375	46.5573	8428	46.5573	3748
	36.66	19660.2	46.5836	13366	46.5836	8259	46.5836	3737
	36.68	19660.2	46.6099	13320	46.6099	8197	46.6099	3725
	36.7	19660.3	46.6361	13267	46.6361	8198	46.6361	3714
	36.72	19660.3	46.6624	13274	46.6624	8162	46.6624	3697
	36.74	19660.3	46.6887	13301	46.6887	8148	46.6887	3656
	36.76	19660.3	46.7149	13287	46.7149	8114	46.7149	3671
	36.78	19660.4	46.7412	13304	46.7412	8067	46.7412	3668
	36.8	19660.4	46.7674	13262	46.7674	8061	46.7674	3669
	36.82	19660.4	46.7937	13259	46.7937	8059	46.7937	3676
	36.84	19660.5	46.8199	13275	46.8199	8077	46.8199	3674
	36.86	19660.6	46.8462	13252	46.8462	8055	46.8462	3687
	36.88	19660.6	46.8725	13263	46.8725	8081	46.8725	3738
	36.9	19660.7	46.8987	13258	46.8987	8067	46.8987	3727
	36.92	19660.8	46.925	13266	46.925	8050	46.925	3712
	36.94	19661	46.9513	13265	46.9513	8047	46.9513	3733
	36.96	19661.2	46.9775	13260	46.9775	8063	46.9775	3746
	36.98	19661.5	47.0038	13238	47.0038	8066	47.0038	3772
	37	19661.8	47.03	13264	47.03	8082	47.03	3790
	37.02	19662.3	47.0563	13271	47.0563	8128	47.0563	3860
	37.04	19663.1	47.0826	13297	47.0826	8128	47.0826	3874
	37.06	19664.4	47.1088	13339	47.1088	8163	47.1088	3871
	37.08	19666.6	47.1351	13360	47.1351	8169	47.1351	3934
	37.1	19670.2	47.1613	13380	47.1613	8189	47.1613	3996
	37.12	19675.4	47.1876	13401	47.1876	8205	47.1876	4057
	37.14	19681.4	47.2139	13431	47.2139	8246	47.2139	4177
	37.16	19683.7	47.2401	13429	47.2401	8434	47.2401	4343
	37.18	19679.9	47.2664	13473	47.2664	8331	47.2664	4370
	37.2	19673.9	47.2926	13595	47.2926	8497	47.2926	4315
	37.22	19669	47.3189	13767	47.3189	8496	47.3189	4156
	37.24	19665.9	47.3452	13945	47.3452	8440	47.3452	4158
	37.26	19664	47.3714	13780	47.3714	8376	47.3714	4031
	37.28	19662.9	47.3977	13571	47.3977	8312	47.3977	3847
	37.3	19662.2	47.4239	13370	47.4239	8358	47.4239	3794
	37.32	19661.7	47.4502	13367	47.4502	8273	47.4502	3769
	37.34	19661.4	47.4765	13404	47.4765	8167	47.4765	3764
	37.36	19661.1	47.5027	13379	47.5027	8176	47.5027	3704
	37.38	19660.9	47.529	13295	47.529	8188	47.529	3672
	37.4	19660.8	47.5553	13251	47.5553	8189	47.5553	3624
	37.42	19660.7	47.5815	13236	47.5815	8065	47.5815	3640
	37.44	19660.6	47.6078	13237	47.6078	8063	47.6078	3619
	37.46	19660.5	47.634	13234	47.634	8043	47.634	3601
	37.48	19660.5	47.6603	13216	47.6603	8044	47.6603	3645
	37.5	19660.4	47.6865	13222	47.6865	8007	47.6865	3637
	37.52	19660.4	47.7128	13230	47.7128	8011	47.7128	3618
	37.54	19660.3	47.7391	13230	47.7391	8041	47.7391	3624
	37.56	19660.3	47.7653	13212	47.7653	8039	47.7653	3640
	37.58	19660.3	47.7916	13247	47.7916	8047	47.7916	3641
	37.6	19660.2	47.8178	13218	47.8178	8033	47.8178	3647
	37.62	19660.2	47.8441	13210	47.8441	8032	47.8441	3634
	37.64	19660.2	47.8704	13239	47.8704	8028	47.8704	3643
	37.66	19660.2	47.8966	13221	47.8966	8063	47.8966	3644
	37.68	19660.2	47.9229	13217	47.9229	8055	47.9229	3651
	37.7	19660.2	47.9492	13232	47.9492	8062	47.9492	3664
	37.72	19660.2	47.9754	13232	47.9754	8064	47.9754	3644
	37.74	19660.1	48.0017	13223	48.0017	8062	48.0017	3660
	37.76	19660.1	48.0279	13245	48.0279	8078	48.0279	3682
	37.78	19660.1	48.0542	13275	48.0542	8102	48.0542	3670
	37.8	19660.1	48.0805	13221	48.0805	8100	48.0805	3687
	37.82	19660.1	48.1067	13220	48.1067	8076	48.1067	3709
	37.84	19660.1	48.133	13253	48.133	8060	48.133	3684
	37.86	19660.1	48.1592	13273	48.1592	8084	48.1592	3722
	37.88	19660.1	48.1855	13268	48.1855	8143	48.1855	3768
	37.9	19660.1	48.2118	13291	48.2118	8144	48.2118	3751
	37.92	19660.1	48.238	13325	48.238	8214	48.238	3727
	37.94	19660.1	48.2643	13369	48.2643	8430	48.2643	3731
	37.96	19660.1	48.2905	13318	48.2905	8730	48.2905	3715
	37.98	19660.1	48.3168	13254	48.3168	8500	48.3168	3694
	38	19660.1	48.3431	13248	48.3431	8192	48.3431	3679
	38.02	19660.1	48.3693	13275	48.3693	8148	48.3693	3668
	38.04	19660.1	48.3956	13280	48.3956	8211	48.3956	3655
	38.06	19660.1	48.4218	13246	48.4218	8320	48.4218	3625
	38.08	19660.1	48.4481	13219	48.4481	8206	48.4481	3618
	38.1	19660.1	48.4744	13189	48.4744	8069	48.4744	3595
	38.12	19660.1	48.5006	13180	48.5006	8033	48.5006	3606
	38.14	19660.1	48.5269	13209	48.5269	8007	48.5269	3603
	38.16	19660	48.5532	13209	48.5532	8018	48.5532	3605
	38.18	19660	48.5794	13211	48.5794	8003	48.5794	3602
	38.2	19660	48.6057	13190	48.6057	7997	48.6057	3604
	38.22	19660	48.6319	13200	48.6319	8022	48.6319	3591
	38.24	19660	48.6582	13181	48.6582	7999	48.6582	3598
	38.26	19660	48.6844	13187	48.6844	7998	48.6844	3585
	38.28	19660	48.7107	13197	48.7107	8001	48.7107	3620
	38.3	19660	48.737	13192	48.737	7996	48.737	3590
	38.32	19660	48.7632	13181	48.7632	7998	48.7632	3590
	38.34	19660	48.7895	13202	48.7895	8013	48.7895	3596
	38.36	19660	48.8158	13179	48.8158	8016	48.8158	3581
	38.38	19660	48.842	13195	48.842	8003	48.842	3581
	38.4	19660	48.8683	13195	48.8683	7979	48.8683	3605
	38.42	19660	48.8945	13180	48.8945	7988	48.8945	3602
	38.44	19660	48.9208	13195	48.9208	8016	48.9208	3604
	38.46	19664.4	48.9471	13176	48.9471	7991	48.9471	3580
	38.48	19664.5	48.9733	13204	48.9733	7994	48.9733	3577
	38.5	19664.6	48.9996	13197	48.9996	7996	48.9996	3584
	38.52	19664.8	49.0258	13187	49.0258	7989	49.0258	3594
	38.54	19664.9	49.0521	13195	49.0521	7997	49.0521	3592
	38.56	19665.1	49.0784	13205	49.0784	7996	49.0784	3571
	38.58	19665.2	49.1046	13188	49.1046	7993	49.1046	3591
	38.6	19665.4	49.1309	13209	49.1309	8008	49.1309	3597
	38.62	19665.5	49.1571	13196	49.1571	7983	49.1571	3591
	38.64	19665.7	49.1834	13188	49.1834	8028	49.1834	3606
	38.66	19665.9	49.2097	13181	49.2097	7997	49.2097	3598
	38.68	19666.1	49.2359	13197	49.2359	8012	49.2359	3594
	38.7	19666.3	49.2622	13185	49.2622	8018	49.2622	3612
	38.72	19666.5	49.2884	13188	49.2884	7988	49.2884	3578
	38.74	19666.7	49.3147	13198	49.3147	8001	49.3147	3588
	38.76	19666.9	49.341	13188	49.341	8000	49.341	3585
	38.78	19667.2	49.3672	13170	49.3672	7996	49.3672	3590
	38.8	19667.5	49.3935	13177	49.3935	8017	49.3935	3591
	38.82	19667.7	49.4198	13208	49.4198	8009	49.4198	3580
	38.84	19668	49.446	13189	49.446	8001	49.446	3597
	38.86	19668.3	49.4723	13202	49.4723	7990	49.4723	3583
	38.88	19668.7	49.4985	13185	49.4985	8021	49.4985	3596
	38.9	19669	49.5248	13189	49.5248	8003	49.5248	3597
	38.92	19669.4	49.551	13183	49.551	7993	49.551	3572
	38.94	19669.8	49.5773	13202	49.5773	7998	49.5773	3589
	38.96	19670.2	49.6036	13197	49.6036	7988	49.6036	3610
	38.98	19670.6	49.6298	13204	49.6298	7998	49.6298	3577
	39	19671.1	49.6561	13200	49.6561	7998	49.6561	3587
	39.02	19671.6	49.6823	13189	49.6823	7999	49.6823	3588
	39.04	19672.2	49.7086	13178	49.7086	7983	49.7086	3591
	39.06	19672.8	49.7349	13186	49.7349	7995	49.7349	3581
	39.08	19673.4	49.7611	13184	49.7611	7993	49.7611	3586
	39.1	19674	49.7874	13174	49.7874	8000	49.7874	3590
	39.12	19674.8	49.8137	13185	49.8137	7998	49.8137	3582
	39.14	19675.6	49.8399	13191	49.8399	8003	49.8399	3601
	39.16	19676.4	49.8662	13194	49.8662	8007	49.8662	3587
	39.18	19677.3	49.8924	13175	49.8924	7992	49.8924	3597
	39.2	19678.3	49.9187	13179	49.9187	7980	49.9187	3578
	39.22	19679.4	49.945	13179	49.945	7981	49.945	3573
	39.24	19680.6	49.9712	13181	49.9712	7979	49.9712	3575
	39.26	19681.9	49.9975	13170	49.9975	7969	49.9975	3571
	39.28	19683.3	50.0237	13184	50.0237	7986	50.0237	3588
	39.3	19684.9	50.05	13176	50.05	7986	50.05	3585
	39.32	19686.6	50.0763	13179	50.0763	7998	50.0763	3575
	39.34	19688.5	50.1025	13189	50.1025	7984	50.1025	3591
	39.36	19690.6	50.1288	13183	50.1288	7989	50.1288	3572
	39.38	19693	50.155	13192	50.155	7979	50.155	3565
	39.4	19695.6	50.1813	13192	50.1813	7988	50.1813	3588
	39.42	19698.6	50.2076	13192	50.2076	7977	50.2076	3596
	39.44	19702	50.2338	13171	50.2338	7986	50.2338	3577
	39.46	19705.8	50.2601	13189	50.2601	7965	50.2601	3589
	39.48	19710.2	50.2863	13183	50.2863	7976	50.2863	3588
	39.5	19715.2	50.3126	13187	50.3126	7990	50.3126	3577
	39.52	19721.1	50.3389	13202	50.3389	7982	50.3389	3581
	39.54	19727.9	50.3651	13179	50.3651	7985	50.3651	3577
	39.56	19735.9	50.3914	13192	50.3914	7968	50.3914	3569
	39.58	19745.4	50.4177	13188	50.4177	7974	50.4177	3569
	39.6	19756.7	50.4439	13190	50.4439	8004	50.4439	3568
	39.62	19770.5	50.4702	13202	50.4702	7989	50.4702	3567
	39.64	19787.4	50.4964	13202	50.4964	7975	50.4964	3563
	39.66	19808.4	50.5227	13192	50.5227	8000	50.5227	3587
	39.68	19834.9	50.5489	13185	50.5489	7979	50.5489	3579
	39.7	19869.1	50.5752	13171	50.5752	7992	50.5752	3588
	39.72	19914.2	50.6015	13190	50.6015	7983	50.6015	3582
	39.74	19975.4	50.6277	13186	50.6277	7981	50.6277	3586
	39.76	20062.1	50.654	13195	50.654	7967	50.654	3569
	39.78	20192.5	50.6803	13182	50.6803	7995	50.6803	3595
	39.8	20402.8	50.7065	13174	50.7065	7986	50.7065	3567
	39.82	20757	50.7328	13170	50.7328	7982	50.7328	3574
	39.84	21345.2	50.759	13172	50.759	7985	50.759	3572
	39.86	22244.9	50.7853	13185	50.7853	7984	50.7853	3568
	39.88	23358	50.8116	13171	50.8116	7982	50.8116	3584
	39.9	24047.9	50.8378	13184	50.8378	7972	50.8378	3572
	39.92	23586	50.8641	13184	50.8641	7967	50.8641	3584
	39.94	22488.3	50.8903	13169	50.8903	7994	50.8903	3580
	39.96	21519.3	50.9166	13154	50.9166	7985	50.9166	3580
	39.98	20865.5	50.9429	13181	50.9429	7984	50.9429	3577
	40	20467.1	50.9691	13184	50.9691	7981	50.9691	3572
	40.02	20231.1	50.9954	13176	50.9954	7994	50.9954	3605
	40.04	20086.7	51.0216	13196	51.0216	7987	51.0216	3573
	40.06	19992.2	51.0479	13182	51.0479	7980	51.0479	3572
	40.08	19926.4	51.0742	13170	51.0742	7978	51.0742	3564
	40.1	19878.2	51.1004	13171	51.1004	7988	51.1004	3563
	40.12	19841.9	51.1267	13166	51.1267	7981	51.1267	3588
	40.14	19813.8	51.1529	13184	51.1529	7980	51.1529	3577
	40.16	19791.7	51.1792	13174	51.1792	7984	51.1792	3581
	40.18	19774	51.2055	13175	51.2055	7984	51.2055	3581
	40.2	19759.6	51.2317	13185	51.2317	7978	51.2317	3572
	40.22	19747.7	51.258	13178	51.258	7977	51.258	3569
	40.24	19737.9	51.2843	13181	51.2843	7969	51.2843	3575
	40.26	19729.6	51.3105	13186	51.3105	7988	51.3105	3573
	40.28	19722.5	51.3368	13165	51.3368	7986	51.3368	3567
	40.3	19716.5	51.363	13167	51.363	7967	51.363	3580
	40.32	19711.3	51.3893	13180	51.3893	7978	51.3893	3557
	40.34	19706.8	51.4156	13184	51.4156	7982	51.4156	3575
	40.36	19702.8	51.4418	13176	51.4418	7964	51.4418	3577
	40.38	19699.3	51.4681	13163	51.4681	7986	51.4681	3588
	40.4	19696.3	51.4943	13165	51.4943	7965	51.4943	3582
	40.42	19693.5	51.5206	13188	51.5206	7978	51.5206	3586
	40.44	19691.1	51.5468	13162	51.5468	7981	51.5468	3572
	40.46	19688.9	51.5731	13182	51.5731	7979	51.5731	3572
	40.48	19687	51.5994	13172	51.5994	7979	51.5994	3575
	40.5	19685.2	51.6256	13192	51.6256	7981	51.6256	3581
	40.52	19683.6	51.6519	13162	51.6519	7982	51.6519	3568
	40.54	19682.2	51.6782	13178	51.6782	7978	51.6782	3574
	40.56	19680.9	51.7044	13177	51.7044	7981	51.7044	3564
	40.58	19679.7	51.7307	13162	51.7307	7990	51.7307	3585
	40.6	19678.5	51.7569	13167	51.7569	7978	51.7569	3581
	40.62	19677.5	51.7832	13196	51.7832	7976	51.7832	3583
	40.64	19676.6	51.8095	13166	51.8095	7972	51.8095	3572
	40.66	19675.7	51.8357	13162	51.8357	7966	51.8357	3585
	40.68	19674.9	51.862	13160	51.862	7975	51.862	3567
	40.7	19674.2	51.8882	13167	51.8882	7967	51.8882	3549
	40.72	19673.5	51.9145	13170	51.9145	7971	51.9145	3570
	40.74	19672.9	51.9408	13196	51.9408	7978	51.9408	3563
	40.76	19672.3	51.967	13172	51.967	7982	51.967	3571
	40.78	19671.7	51.9933	13175	51.9933	7976	51.9933	3574
	40.8	19671.2	52.0195	13192	52.0195	7980	52.0195	3572
	40.82	19670.7	52.0458	13162	52.0458	7987	52.0458	3549
	40.84	19670.3	52.0721	13171	52.0721	7978	52.0721	3563
	40.86	19669.9	52.0983	13184	52.0983	7977	52.0983	3569
	40.88	19669.5	52.1246	13190	52.1246	7977	52.1246	3555
	40.9	19669.1	52.1508	13175	52.1508	7982	52.1508	3570
	40.92	19668.7	52.1771	13201	52.1771	7979	52.1771	3560
	40.94	19668.4	52.2034	13167	52.2034	7992	52.2034	3568
	40.96	19668.1	52.2296	13176	52.2296	7994	52.2296	3573
	40.98	19667.8	52.2559	13180	52.2559	7968	52.2559	3574
	41	19667.5	52.2822	13167	52.2822	7974	52.2822	3575
	41.02	19667.3	52.3084	13173	52.3084	7982	52.3084	3565
	41.04	19667	52.3347	13173	52.3347	7967	52.3347	3579
	41.06	19666.8	52.3609	13177	52.3609	7988	52.3609	3576
	41.08	19666.5	52.3872	13183	52.3872	7975	52.3872	3581
	41.1	19666.3	52.4134	13162	52.4134	7985	52.4134	3589
	41.12	19666.1	52.4397	13177	52.4397	7970	52.4397	3592
	41.14	19665.9	52.466	13163	52.466	7976	52.466	3568
	41.16	19665.7	52.4922	13174	52.4922	7987	52.4922	3577
	41.18	19665.6	52.5185	13174	52.5185	7963	52.5185	3575
	41.2	19665.4	52.5448	13176	52.5448	7972	52.5448	3588
	41.22	19665.2	52.571	13172	52.571	7974	52.571	3566
	41.24	19665.1	52.5973	13167	52.5973	7977	52.5973	3588
	41.26	19664.9	52.6235	13184	52.6235	7973	52.6235	3586
	41.28	19664.8	52.6498	13171	52.6498	7991	52.6498	3602
	41.3	19664.6	52.6761	13180	52.6761	8007	52.6761	3602
	41.32	19664.5	52.7023	13173	52.7023	8015	52.7023	3573
	41.34	19664.4	52.7286	13187	52.7286	8024	52.7286	3583
	41.36	19660	52.7548	13181	52.7548	8018	52.7548	3604
	41.38	19660	52.7811	13168	52.7811	8000	52.7811	3602
	41.4	19660	52.8074	13192	52.8074	8012	52.8074	3617
	41.42	19660	52.8336	13189	52.8336	7996	52.8336	3605
	41.44	19660	52.8599	13200	52.8599	7994	52.8599	3593
	41.46	19660	52.8861	13212	52.8861	8005	52.8861	3586
	41.48	19660	52.9124	13220	52.9124	8002	52.9124	3610
	41.5	19660	52.9387	13206	52.9387	8003	52.9387	3608
	41.52	19660	52.9649	13202	52.9649	7987	52.9649	3612
	41.54	19660	52.9912	13191	52.9912	8000	52.9912	3604
	41.56	19660	53.0174	13202	53.0174	8010	53.0174	3616
	41.58	19660	53.0437	13186	53.0437	8002	53.0437	3632
	41.6	19660	53.07	13232	53.07	8003	53.07	3640
	41.62	19660	53.0962	13302	53.0962	8025	53.0962	3621
	41.64	19660	53.1225	13349	53.1225	8026	53.1225	3613
	41.66	19660	53.1487	13316	53.1487	8034	53.1487	3627
	41.68	19660	53.175	13251	53.175	8026	53.175	3618
	41.7	19660	53.2013	13198	53.2013	8015	53.2013	3592
	41.72	19660	53.2275	13241	53.2275	8010	53.2275	3593
	41.74	19660	53.2538	13240	53.2538	8001	53.2538	3576
	41.76	19660	53.2801	13285	53.2801	8001	53.2801	3602
	41.78	19660	53.3063	13223	53.3063	7992	53.3063	3554
	41.8	19660	53.3326	13204	53.3326	7991	53.3326	3554
	41.82	19660	53.3588	13186	53.3588	7966	53.3588	3575
	41.84	19660	53.3851	13171	53.3851	7986	53.3851	3550
	41.86	19660	53.4113	13196	53.4113	7975	53.4113	3570
	41.88	19660	53.4376	13173	53.4376	7972	53.4376	3572
	41.9	19660	53.4639	13176	53.4639	7980	53.4639	3564
	41.92	19660	53.4901	13169	53.4901	7990	53.4901	3560
	41.94	19660	53.5164	13165	53.5164	7977	53.5164	3571
	41.96	19660	53.5427	13182	53.5427	7968	53.5427	3593
	41.98	19660	53.5689	13171	53.5689	7989	53.5689	3559
	42	19660	53.5952	13166	53.5952	7963	53.5952	3566
	42.02	19660	53.6214	13182	53.6214	7964	53.6214	3571
	42.04	19660	53.6477	13179	53.6477	7969	53.6477	3567
	42.06	19663.6	53.674	13188	53.674	7987	53.674	3564
	42.08	19663.7	53.7002	13167	53.7002	7974	53.7002	3564
	42.1	19663.8	53.7265	13190	53.7265	7959	53.7265	3575
	42.12	19663.9	53.7527	13171	53.7527	7977	53.7527	3571
	42.14	19664	53.779	13176	53.779	7971	53.779	3577
	42.16	19664.2	53.8053	13164	53.8053	7981	53.8053	3554
	42.18	19664.3	53.8315	13182	53.8315	7980	53.8315	3567
	42.2	19664.4	53.8578	13157	53.8578	7981	53.8578	3565
	42.22	19664.6	53.884	13179	53.884	7970	53.884	3571
	42.24	19664.7	53.9103	13163	53.9103	7962	53.9103	3563
	42.26	19664.8	53.9366	13184	53.9366	7971	53.9366	3566
	42.28	19665	53.9628	13192	53.9628	7974	53.9628	3586
	42.3	19665.2	53.9891	13168	53.9891	7991	53.9891	3562
	42.32	19665.3	54.0153	13172	54.0153	7969	54.0153	3563
	42.34	19665.5	54.0416	13191	54.0416	7987	54.0416	3562
	42.36	19665.7	54.0679	13180	54.0679	7966	54.0679	3561
	42.38	19665.9	54.0941	13172	54.0941	7965	54.0941	3540
	42.4	19666.1	54.1204	13169	54.1204	7960	54.1204	3565
	42.42	19666.4	54.1467	13178	54.1467	7981	54.1467	3605
	42.44	19666.6	54.1729	13159	54.1729	7976	54.1729	3590
	42.46	19666.9	54.1992	13166	54.1992	7965	54.1992	3571
	42.48	19667.1	54.2254	13169	54.2254	7971	54.2254	3564
	42.5	19667.4	54.2517	13169	54.2517	7960	54.2517	3565
	42.52	19667.7	54.2779	13172	54.2779	7966	54.2779	3571
	42.54	19668	54.3042	13169	54.3042	7953	54.3042	3576
	42.56	19668.4	54.3305	13179	54.3305	7960	54.3305	3574
	42.58	19668.7	54.3567	13171	54.3567	7962	54.3567	3572
	42.6	19669.1	54.383	13154	54.383	7959	54.383	3554
	42.62	19669.5	54.4093	13187	54.4093	7956	54.4093	3565
	42.64	19670	54.4355	13167	54.4355	7964	54.4355	3571
	42.66	19670.4	54.4618	13165	54.4618	7978	54.4618	3586
	42.68	19670.9	54.488	13179	54.488	7953	54.488	3573
	42.7	19671.5	54.5143	13156	54.5143	7963	54.5143	3574
	42.72	19672.1	54.5406	13176	54.5406	7972	54.5406	3578
	42.74	19672.7	54.5668	13168	54.5668	7968	54.5668	3561
	42.76	19673.4	54.5931	13160	54.5931	7971	54.5931	3576
	42.78	19674.1	54.6193	13181	54.6193	7967	54.6193	3570
	42.8	19674.9	54.6456	13173	54.6456	7958	54.6456	3561
	42.82	19675.8	54.6719	13174	54.6719	7971	54.6719	3554
	42.84	19676.7	54.6981	13160	54.6981	7974	54.6981	3555
	42.86	19677.8	54.7244	13169	54.7244	7960	54.7244	3578
	42.88	19678.9	54.7506	13171	54.7506	7959	54.7506	3551
	42.9	19680.2	54.7769	13162	54.7769	7972	54.7769	3572
	42.92	19681.6	54.8032	13183	54.8032	7961	54.8032	3567
	42.94	19683.1	54.8294	13192	54.8294	7975	54.8294	3560
	42.96	19684.8	54.8557	13152	54.8557	7967	54.8557	3577
	42.98	19686.8	54.8819	13174	54.8819	7977	54.8819	3566
	43	19688.9	54.9082	13155	54.9082	7962	54.9082	3563
	43.02	19691.3	54.9345	13174	54.9345	7966	54.9345	3577
	43.04	19693.9	54.9607	13173	54.9607	7960	54.9607	3575
	43.06	19696.8	54.987	13167	54.987	7963	54.987	3564
	43.08	19700.2	55.0132	13177	55.0132	7966	55.0132	3572
	43.1	19704.1	55.0395	13164	55.0395	7977	55.0395	3577
	43.12	19708.6	55.0658	13162	55.0658	7981	55.0658	3564
	43.14	19713.9	55.092	13159	55.092	7972	55.092	3559
	43.16	19720	55.1183	13168	55.1183	7974	55.1183	3565
	43.18	19727.3	55.1446	13171	55.1446	7956	55.1446	3574
	43.2	19735.9	55.1708	13189	55.1708	7961	55.1708	3569
	43.22	19746.4	55.1971	13177	55.1971	7962	55.1971	3578
	43.24	19759.1	55.2233	13178	55.2233	7981	55.2233	3561
	43.26	19774.8	55.2496	13163	55.2496	7974	55.2496	3560
	43.28	19794.4	55.2758	13167	55.2758	7974	55.2758	3549
	43.3	19819.5	55.3021	13171	55.3021	7990	55.3021	3550
	43.32	19852.2	55.3284	13176	55.3284	7979	55.3284	3564
	43.34	19895.8	55.3546	13166	55.3546	7967	55.3546	3574
	43.36	19956	55.3809	13171	55.3809	7976	55.3809	3562
	43.38	20043.6	55.4072	13180	55.4072	7973	55.4072	3569
	43.4	20180.1	55.4334	13186	55.4334	7963	55.4334	3561
	43.42	20406	55.4597	13177	55.4597	7974	55.4597	3581
	43.44	20786.9	55.4859	13172	55.4859	7967	55.4859	3567
	43.46	21401	55.5122	13176	55.5122	7978	55.5122	3565
	43.48	22271.6	55.5385	13163	55.5385	7959	55.5385	3554
	43.5	23135.6	55.5647	13166	55.5647	7965	55.5647	3584
	43.52	23273.8	55.591	13159	55.591	7964	55.591	3571
	43.54	22526.8	55.6172	13172	55.6172	7966	55.6172	3569
	43.56	21611.2	55.6435	13154	55.6435	7960	55.6435	3559
	43.58	20925.2	55.6698	13167	55.6698	7976	55.6698	3564
	43.6	20489.3	55.696	13158	55.696	7972	55.696	3559
	43.62	20229.4	55.7223	13167	55.7223	7969	55.7223	3575
	43.64	20074	55.7485	13159	55.7485	7971	55.7485	3550
	43.66	19976.1	55.7748	13177	55.7748	7981	55.7748	3567
	43.68	19909.9	55.8011	13168	55.8011	7964	55.8011	3561
	43.7	19862.6	55.8273	13173	55.8273	7970	55.8273	3572
	43.72	19827.4	55.8536	13164	55.8536	7990	55.8536	3554
	43.74	19800.5	55.8798	13175	55.8798	7970	55.8798	3581
	43.76	19779.6	55.9061	13171	55.9061	7958	55.9061	3570
	43.78	19762.9	55.9324	13161	55.9324	7972	55.9324	3565
	43.8	19749.5	55.9586	13160	55.9586	7969	55.9586	3565
	43.82	19738.5	55.9849	13166	55.9849	7980	55.9849	3561
	43.84	19729.4	56.0112	13163	56.0112	7976	56.0112	3570
	43.86	19721.8	56.0374	13172	56.0374	7967	56.0374	3577
	43.88	19715.4	56.0637	13164	56.0637	7980	56.0637	3569
	43.9	19709.9	56.0899	13167	56.0899	7982	56.0899	3573
	43.92	19705.2	56.1162	13163	56.1162	7965	56.1162	3560
	43.94	19701.1	56.1424	13179	56.1424	7968	56.1424	3567
	43.96	19697.6	56.1687	13162	56.1687	7976	56.1687	3577
	43.98	19694.5	56.195	13169	56.195	7958	56.195	3562
	44	19691.7	56.2212	13154	56.2212	7968	56.2212	3559
	44.02	19689.3	56.2475	13178	56.2475	7980	56.2475	3565
	44.04	19687.1	56.2737	13171	56.2737	7977	56.2737	3563
	44.06	19685.2	56.3	13164	56.3	7960	56.3	3569
	44.08	19683.5	56.3263	13170	56.3263	7974	56.3263	3548
	44.1	19681.9	56.3525	13165	56.3525	7956	56.3525	3575
	44.12	19680.5	56.3788	13154	56.3788	7961	56.3788	3563
	44.14	19679.2	56.4051	13165	56.4051	7959	56.4051	3567
	44.16	19678.1	56.4313	13193	56.4313	7968	56.4313	3569
	44.18	19677	56.4576	13165	56.4576	7952	56.4576	3575
	44.2	19676	56.4838	13151	56.4838	7962	56.4838	3552
	44.22	19675.1	56.5101	13162	56.5101	7961	56.5101	3568
	44.24	19674.3	56.5364	13184	56.5364	8005	56.5364	3561
	44.26	19673.6	56.5626	13158	56.5626	7966	56.5626	3568
	44.28	19672.9	56.5889	13163	56.5889	7964	56.5889	3556
	44.3	19672.2	56.6151	13154	56.6151	7978	56.6151	3562
	44.32	19671.6	56.6414	13169	56.6414	7978	56.6414	3556
	44.34	19671.1	56.6677	13191	56.6677	7966	56.6677	3555
	44.36	19670.6	56.6939	13180	56.6939	7959	56.6939	3565
	44.38	19670.1	56.7202	13163	56.7202	7968	56.7202	3573
	44.4	19669.6	56.7464	13156	56.7464	7970	56.7464	3576
	44.42	19669.2	56.7727	13163	56.7727	7971	56.7727	3554
	44.44	19668.8	56.799	13160	56.799	7966	56.799	3570
	44.46	19668.5	56.8252	13154	56.8252	7976	56.8252	3577
	44.48	19668.1	56.8515	13156	56.8515	7978	56.8515	3579
	44.5	19667.8	56.8777	13173	56.8777	7966	56.8777	3554
	44.52	19667.5	56.904	13159	56.904	7952	56.904	3573
	44.54	19667.2	56.9303	13181	56.9303	7961	56.9303	3577
	44.56	19666.9	56.9565	13167	56.9565	7980	56.9565	3551
	44.58	19666.7	56.9828	13166	56.9828	7954	56.9828	3561
	44.6	19666.4	57.0091	13168	57.0091	7980	57.0091	3574
	44.62	19666.2	57.0353	13164	57.0353	7971	57.0353	3573
	44.64	19666	57.0616	13159	57.0616	7963	57.0616	3573
	44.66	19665.8	57.0878	13155	57.0878	7952	57.0878	3567
	44.68	19665.6	57.1141	13171	57.1141	7979	57.1141	3566
	44.7	19665.4	57.1403	13170	57.1403	7956	57.1403	3561
	44.72	19665.2	57.1666	13181	57.1666	7968	57.1666	3559
	44.74	19665	57.1929	13161	57.1929	7977	57.1929	3590
	44.76	19664.9	57.2191	13158	57.2191	7972	57.2191	3559
	44.78	19664.7	57.2454	13182	57.2454	7951	57.2454	3572
	44.8	19664.6	57.2717	13179	57.2717	7971	57.2717	3580
	44.82	19664.4	57.2979	13166	57.2979	7974	57.2979	3562
	44.84	19664.3	57.3242	13166	57.3242	7957	57.3242	3575
	44.86	19664.2	57.3504	13154	57.3504	7970	57.3504	3552
	44.88	19664.1	57.3767	13166	57.3767	7964	57.3767	3556
	44.9	19664	57.403	13165	57.403	7981	57.403	3569
	44.92	19663.8	57.4292	13180	57.4292	7965	57.4292	3561
	44.94	19664.2	57.4555	13164	57.4555	7975	57.4555	3557
[truncated: 2,253 more rows]

## Sheet: Figure 2d
Figure 2d	Pure ice		Before methane uptake		After methane uptake
	Raman shift (cm-1)	Intensity	Raman shift (cm-1)	Intensity	Raman shift (cm-1)	Intensity
	2800	3.39878	2800	0.12674	2800	1.0654
	2800.7	8.5928	2800.66	0.14371	2800.66	1.23567
	2801.4	9.94175	2801.33	0.22687	2801.33	1.44578
	2802.1	10.6094	2801.99	0.28166	2801.99	0.99423
	2802.8	11.1951	2802.66	0.32018	2802.66	0.81808
	2803.51	10.821	2803.32	0.3139	2803.32	0.64185
	2804.21	7.62207	2803.99	0.29204	2803.99	1.06159
	2804.91	1.50315	2804.65	0.4203	2804.65	0.84106
	2805.61	-4.8699	2805.32	0.38702	2805.32	0.95033
	2806.31	-5.55441	2805.98	0.42555	2805.98	1.05955
	2807.01	-1.38985	2806.64	0.42089	2806.64	1.16882
	2807.71	4.76552	2807.31	0.42323	2807.31	1.33506
	2808.41	9.67728	2807.97	0.40138	2807.97	1.51827
	2809.11	10.7556	2808.64	0.4856	2808.64	1.70155
	2809.82	9.2099	2809.3	0.46719	2809.3	1.88476
	2810.52	7.93182	2809.97	0.39593	2809.97	1.57536
	2811.22	8.67864	2810.63	0.44356	2810.63	1.16652
	2811.92	11.5042	2811.3	0.47516	2811.3	0.75783
	2812.62	12.4502	2811.96	0.49499	2811.96	1.18197
	2813.32	13.2954	2812.62	0.50684	2812.62	1.54731
	2814.02	12.0797	2813.29	0.53903	2813.29	1.91278
	2814.72	9.29091	2813.95	0.54517	2813.95	1.68766
	2815.43	5.67368	2814.62	0.59289	2814.62	1.06067
	2816.13	1.54829	2815.28	0.61014	2815.28	0.43734
	2816.83	-0.07747	2815.95	0.66582	2815.95	0.62721
	2817.53	2.38857	2816.61	0.54535	2816.61	0.78821
	2818.23	6.97045	2817.28	0.64199	2817.28	0.94916
	2818.93	11.8186	2817.94	0.71892	2817.94	1.08693
	2819.63	13.615	2818.6	0.69706	2818.6	1.22775
	2820.33	11.6633	2819.27	0.74039	2819.27	1.36851
	2821.03	8.75831	2819.93	0.75735	2819.93	1.50933
	2821.74	8.30301	2820.6	0.77215	2820.6	1.14633
	2822.44	10.3994	2821.26	0.68873	2821.26	1.02069
	2823.14	11.4886	2821.93	0.74794	2821.93	1.28182
	2823.84	9.88889	2822.59	0.79331	2822.59	0.8078
	2824.54	6.92078	2823.26	0.75258	2823.26	1.02832
	2825.24	3.19718	2823.92	0.77601	2823.92	2.0414
	2825.94	1.58405	2824.58	0.72269	2824.58	2.00085
	2826.64	3.3048	2825.25	0.75391	2825.25	1.91962
	2827.34	4.95715	2825.91	0.76024	2825.91	1.83842
	2828.05	4.98344	2826.58	0.81232	2826.58	1.69854
	2828.75	4.28983	2827.24	0.8106	2827.24	1.57181
	2829.45	5.04015	2827.91	0.80124	2827.91	2.14578
	2830.15	7.80565	2828.57	0.75723	2828.57	2.62121
	2830.85	11.3623	2829.24	0.78713	2829.24	1.93719
	2831.55	12.8536	2829.9	0.80115	2829.9	1.46396
	2832.25	10.0203	2830.56	0.67217	2830.56	1.67871
	2832.95	6.01858	2831.23	0.68876	2831.23	1.89355
	2833.65	4.3892	2831.89	0.70534	2831.89	1.86327
	2834.36	6.03475	2832.56	0.81149	2832.56	2.2453
	2835.06	10.9263	2833.22	0.80473	2833.22	2.62747
	2835.76	15.5887	2833.89	0.80097	2833.89	2.72877
	2836.46	17.4119	2834.55	0.74205	2834.55	2.01426
	2837.16	15.8169	2835.22	0.75152	2835.22	1.41058
	2837.86	13.2248	2835.88	0.71057	2835.88	1.35062
	2838.56	9.98428	2836.54	0.77902	2836.54	0.90837
	2839.26	6.40348	2837.21	0.75717	2837.21	1.52893
	2839.96	5.15621	2837.87	0.73531	2837.87	0.96733
	2840.67	6.19141	2838.54	0.71792	2838.54	1.07597
	2841.37	6.50612	2839.2	0.67794	2839.2	1.86948
	2842.07	7.09408	2839.87	0.65542	2839.87	0.9403
	2842.77	6.86982	2840.53	0.66396	2840.53	0.84457
	2843.47	6.67592	2841.2	0.69798	2841.2	1.74863
	2844.17	8.70059	2841.86	0.59509	2841.86	2.14673
	2844.87	15.094	2842.52	0.58842	2842.52	2.46225
	2845.57	22.0756	2843.19	0.6262	2843.19	2.54457
	2846.28	24.4629	2843.85	0.57789	2843.85	1.69565
	2846.98	21.9724	2844.52	0.52616	2844.52	1.87912
	2847.68	17.3798	2845.18	0.54054	2845.18	1.73702
	2848.38	12.2027	2845.85	0.56266	2845.85	1.43754
	2849.08	10.3779	2846.51	0.57728	2846.51	1.13806
	2849.78	12.1377	2847.18	0.59302	2847.18	1.35432
	2850.48	13.7535	2847.84	0.57116	2847.84	1.0235
	2851.18	12.6332	2848.5	0.53754	2848.5	0.69279
	2851.88	11.8752	2849.17	0.59675	2849.17	0.8592
	2852.59	13.3809	2849.83	0.52969	2849.83	0.8776
	2853.29	16.2714	2850.5	0.56567	2850.5	0.92681
	2853.99	20.0913	2851.16	0.55717	2851.16	0.67604
	2854.69	22.7467	2851.83	0.51383	2851.83	0.99526
	2855.39	22.0878	2852.49	0.52524	2852.49	1.04836
	2856.09	19.9298	2853.16	0.53167	2853.16	0.00888
	2856.79	18.4795	2853.82	0.56712	2853.82	-0.15326
	2857.49	17.3188	2854.49	0.51143	2854.49	-0.33241
	2858.19	14.3294	2855.15	0.5382	2855.15	0.03585
	2858.9	10.772	2855.81	0.46877	2855.81	0.62109
	2859.6	8.22159	2856.48	0.47716	2856.48	-0.0256
	2860.3	6.63666	2857.14	0.39108	2857.14	0.62236
	2861	9.09203	2857.81	0.4269	2857.81	0.65341
	2861.7	12.9511	2858.47	0.42351	2858.47	0.70425
	2862.4	15.4854	2859.14	0.41061	2859.14	0.75511
	2863.1	16.1397	2859.8	0.33243	2859.8	0.80596
	2863.8	16.0729	2860.47	0.30905	2860.47	1.24495
	2864.5	16.7373	2861.13	0.23888	2861.13	1.26889
	2865.21	17.5348	2861.79	0.29893	2861.79	0.60705
	2865.91	19.2257	2862.46	0.28416	2862.46	0.62333
	2866.61	21.5489	2863.12	0.21029	2863.12	0.63959
	2867.31	22.1623	2863.79	0.28136	2863.79	0.74833
	2868.01	23.8246	2864.45	0.21982	2864.45	0.83547
	2868.71	24.5776	2865.12	0.15837	2865.12	0.67766
	2869.41	24.5426	2865.78	0.21844	2865.78	0.43738
	2870.11	22.5018	2866.45	0.14617	2866.45	0.44918
	2870.82	19.1763	2867.11	0.11504	2867.11	-0.14483
	2871.52	16.3328	2867.77	0.12595	2867.77	1.71477
	2872.22	14.6271	2868.44	0.11133	2868.44	1.17473
	2872.92	13.8092	2869.1	0.18303	2869.1	0.82156
	2873.62	14.7231	2869.77	0.10672	2869.77	0.95871
	2874.32	16.0921	2870.43	0.17321	2870.43	2.04815
	2875.02	18.9394	2871.1	0.16711	2871.1	1.72329
	2875.72	21.4985	2871.76	0.1577	2871.76	1.44251
	2876.42	23.1298	2872.43	0.10933	2872.43	1.33904
	2877.13	22.4898	2873.09	0.16699	2873.09	1.44785
	2877.83	20.2442	2873.75	0.07539	2873.75	1.62456
	2878.53	16.226	2874.42	0.0908	2874.42	1.4085
	2879.23	14.4305	2875.08	0.14277	2875.08	1.09452
	2879.93	13.9991	2875.75	0.15674	2875.75	2.50866
	2880.63	14.2988	2876.41	0.11649	2876.41	2.89881
	2881.33	14.6199	2877.08	0.11639	2877.08	3.10563
	2882.03	16.2757	2877.74	0.11774	2877.74	3.93329
	2882.73	19.3645	2878.41	-0.0034	2878.41	3.55851
	2883.44	21.1973	2879.07	0.08203	2879.07	3.1468
	2884.14	20.3606	2879.73	0.07942	2879.73	4.49201
	2884.84	17.9891	2880.4	0.12485	2880.4	4.81023
	2885.54	13.11	2881.06	0.05253	2881.06	5.57232
	2886.24	10.1793	2881.73	0.07327	2881.73	6.63508
	2886.94	11.8152	2882.39	0.07309	2882.39	6.41742
	2887.64	17.4354	2883.06	-0.01233	2883.06	7.81662
	2888.34	22.9817	2883.72	0.06006	2883.72	8.22105
	2889.04	24.8406	2884.39	0.04383	2884.39	8.64767
	2889.75	23.0125	2885.05	0.0276	2885.05	10.11
	2890.45	17.5051	2885.71	-0.000691664	2885.71	11.3561
	2891.15	12.2991	2886.38	0.01239	2886.38	10.5453
	2891.85	10.9983	2887.04	-0.00145	2887.04	12.4673
	2892.55	13.0861	2887.71	-0.0153	2887.71	15.0868
	2893.25	17.5712	2888.37	-0.02931	2888.37	14.8248
	2893.95	21.9433	2889.04	-0.04051	2889.04	15.5925
	2894.65	24.6609	2889.7	-0.05171	2889.7	18.1808
	2895.36	25.046	2890.37	-0.06242	2890.37	21.2614
	2896.06	23.8296	2891.03	-0.07517	2891.03	23.05
	2896.76	22.8941	2891.69	-0.08792	2891.69	24.2621
	2897.46	20.455	2892.36	0.03382	2892.36	27.6269
	2898.16	18.8469	2893.02	0.01397	2893.02	31.8771
	2898.86	18.6602	2893.69	0.10113	2893.69	35.6839
	2899.56	17.4068	2894.35	0.0905	2894.35	41.0458
	2900.26	14.4172	2895.02	0.14714	2895.02	49.7314
	2900.96	11.0314	2895.68	0.19501	2895.68	59.9265
	2901.67	10.5497	2896.35	0.21888	2896.35	72.1356
	2902.37	14.2404	2897.01	0.29184	2897.01	90.8532
	2903.07	21.2246	2897.67	0.3055	2897.67	120.019
	2903.77	28.6708	2898.34	0.32291	2898.34	158.068
	2904.47	30.0358	2899	0.18708	2899	207.787
	2905.17	24.3875	2899.67	0.32099	2899.67	272.073
	2905.87	16.5578	2900.33	0.33273	2900.33	342.683
	2906.57	10.5265	2901	0.3058	2901	411.868
	2907.27	9.34298	2901.66	0.3133	2901.66	473.017
	2907.98	12.7295	2902.33	0.30895	2902.33	517.083
	2908.68	16.9686	2902.99	0.27274	2902.99	534.804
	2909.38	20.4883	2903.65	0.23977	2903.65	523.3
	2910.08	23.1388	2904.32	0.30076	2904.32	487.53
	2910.78	24.6182	2904.98	0.23206	2904.98	435.887
	2911.48	24.9128	2905.65	0.22567	2905.65	372.453
	2912.18	24.3256	2906.31	0.24962	2906.31	306.904
	2912.88	24.6708	2906.98	0.34611	2906.98	248.888
	2913.58	24.4542	2907.64	0.35849	2907.64	201.856
	2914.29	23.6117	2908.31	0.3521	2908.31	167.221
	2914.99	22.0876	2908.97	0.4103	2908.97	147.242
	2915.69	18.641	2909.63	0.38554	2909.63	139.809
	2916.39	14.4765	2910.3	0.34329	2910.3	142.26
	2917.09	12.2152	2910.96	0.38514	2910.96	149.632
	2917.79	13.4734	2911.63	0.41525	2911.63	157.09
	2918.49	18.2103	2912.29	0.57324	2912.29	158.071
	2919.19	24.6223	2912.96	0.54004	2912.96	153.748
	2919.89	30.4857	2913.62	0.5705	2913.62	145.508
	2920.6	33.0603	2914.29	0.58913	2914.29	136.088
	2921.3	33.3821	2914.95	0.55876	2914.95	121.451
	2922	31.435	2915.61	0.5652	2915.61	107.119
	2922.7	29.1776	2916.28	0.48943	2916.28	93.4034
	2923.4	29.1757	2916.94	0.60732	2916.94	82.466
	2924.1	31.0462	2917.61	0.54581	2917.61	69.4094
	2924.8	31.0706	2918.27	0.51862	2918.27	59.3562
	2925.5	27.5553	2918.94	0.57004	2918.94	51.4745
	2926.21	21.4499	2919.6	0.63718	2919.6	44.6138
	2926.91	16.1065	2920.27	0.69615	2920.27	35.9385
	2927.61	14.0361	2920.93	0.63177	2920.93	32.0645
	2928.31	17.3694	2921.59	0.59145	2921.59	27.6977
	2929.01	24.9975	2922.26	0.54463	2922.26	24.0279
	2929.71	30.9275	2922.92	0.56193	2922.92	21.1016
	2930.41	31.9379	2923.59	0.70608	2923.59	21.0545
	2931.11	29.5099	2924.25	0.71818	2924.25	18.7822
	2931.81	24.9981	2924.92	0.67502	2924.92	18.1635
	2932.52	20.3159	2925.58	0.6305	2925.58	15.2624
	2933.22	16.381	2926.25	0.57777	2926.25	13.9013
	2933.92	15.4344	2926.91	0.74167	2926.91	12.8051
	2934.62	18.1958	2927.57	0.68016	2927.57	10.129
	2935.32	22.3255	2928.24	0.61782	2928.24	10.3659
	2936.02	28.1285	2928.9	0.576	2928.9	7.38701
	2936.72	31.3737	2929.57	0.53054	2929.57	8.1461
	2937.42	30.5026	2930.23	0.49676	2930.23	6.02776
	2938.12	26.4597	2930.9	0.58661	2930.9	5.74138
	2938.83	23.0558	2931.56	0.59046	2931.56	5.18639
	2939.53	23.7257	2932.23	0.66467	2932.23	5.69206
	2940.23	27.0816	2932.89	0.85758	2932.89	4.76593
	2940.93	31.614	2933.55	0.88264	2933.55	5.12689
	2941.63	35.6226	2934.22	0.93454	2934.22	3.05331
	2942.33	37.5065	2934.88	1.13835	2934.88	3.00624
	2943.03	38.288	2935.55	1.15246	2935.55	4.33721
	2943.73	37.3956	2936.21	1.2154	2936.21	3.06255
	2944.43	35.7295	2936.88	1.30032	2936.88	1.9933
	2945.14	32.7268	2937.54	1.41941	2937.54	1.18212
	2945.84	28.99	2938.21	1.49847	2938.21	2.03698
	2946.54	27.945	2938.87	1.57097	2938.87	0.94875
	2947.24	28.3875	2939.53	1.62641	2939.53	1.82155
	2947.94	29.3108	2940.2	1.61935	2940.2	1.76035
	2948.64	30.2136	2940.86	1.74384	2940.86	1.77101
	2949.34	31.6852	2941.53	1.88575	2941.53	1.63575
	2950.04	34.4236	2942.19	1.87454	2942.19	0.90772
	2950.74	38.3731	2942.86	2.01597	2942.86	0.95334
	2951.45	42.5796	2943.52	2.08108	2943.52	1.55679
	2952.15	44.3273	2944.19	2.15629	2944.19	0.92001
	2952.85	40.506	2944.85	2.25338	2944.85	1.83906
	2953.55	35.7863	2945.51	2.21995	2945.51	2.95907
	2954.25	34.0406	2946.18	2.31572	2946.18	2.06135
	2954.95	36.0555	2946.84	2.51143	2946.84	2.5025
	2955.65	40.5491	2947.51	2.57043	2947.51	2.33754
	2956.35	43.3937	2948.17	2.63603	2948.17	2.34821
	2957.06	41.4539	2948.84	2.71018	2948.84	2.53357
	2957.76	35.3097	2949.5	2.8138	2949.5	2.99843
	2958.46	29.5648	2950.17	2.87672	2950.17	3.50697
	2959.16	27.2864	2950.83	2.92698	2950.83	3.27387
	2959.86	26.4443	2951.5	2.98572	2951.5	4.11723
	2960.56	27.3884	2952.16	2.98958	2952.16	4.96027
	2961.26	29.887	2952.82	2.96277	2952.82	5.38675
	2961.96	32.6765	2953.49	3.03776	2953.49	4.82988
	2962.66	36.7167	2954.15	3.11277	2954.15	4.51948
	2963.37	41.6341	2954.82	3.30535	2954.82	4.67767
	2964.07	44.6673	2955.48	3.45391	2955.48	6.05647
	2964.77	44.7705	2956.15	3.48744	2956.15	5.66262
	2965.47	42.5299	2956.81	3.49129	2956.81	4.76523
	2966.17	40.0891	2957.48	3.44685	2957.48	4.99619
	2966.87	37.9849	2958.14	3.51891	2958.14	6.0921
	2967.57	38.3371	2958.8	3.74259	2958.8	6.55679
	2968.27	42.2443	2959.47	3.83525	2959.47	7.02165
	2968.97	48.323	2960.13	4.11473	2960.13	7.2008
	2969.68	54.4364	2960.8	3.91642	2960.8	6.28626
	2970.38	57.3781	2961.46	4.09629	2961.46	5.58555
	2971.08	53.2629	2962.13	4.2235	2962.13	6.10068
	2971.78	45.7756	2962.79	4.28122	2962.79	6.22406
	2972.48	38.0608	2963.46	4.34188	2963.46	6.09714
	2973.18	34.106	2964.12	4.53347	2964.12	5.73702
	2973.88	36.0044	2964.78	4.67475	2964.78	6.02203
	2974.58	42.2305	2965.45	4.75947	2965.45	6.03681
	2975.28	48.8534	2966.11	4.86151	2966.11	7.01863
	2975.99	53.5818	2966.78	5.10806	2966.78	6.94027
	2976.69	56.2521	2967.44	5.02687	2967.44	7.25654
	2977.39	57.5128	2968.11	5.32868	2968.11	6.8348
	2978.09	56.7044	2968.77	5.42074	2968.77	6.69746
	2978.79	55.5501	2969.44	5.70033	2969.44	7.18125
	2979.49	55.4688	2970.1	5.91373	2970.1	7.59441
	2980.19	55.1726	2970.76	6.09794	2970.76	8.02562
	2980.89	55.3102	2971.43	6.16162	2971.43	8.43434
	2981.59	55.8542	2972.09	6.3692	2972.09	6.71837
	2982.3	55.6664	2972.76	6.17304	2972.76	7.56141
	2983	56.0583	2973.42	6.73789	2973.42	8.64057
	2983.7	57.3454	2974.09	6.92422	2974.09	8.81085
	2984.4	57.5637	2974.75	6.94325	2974.75	8.09792
	2985.1	56.0988	2975.42	7.22572	2975.42	8.92358
	2985.8	52.4027	2976.08	7.55548	2976.08	10.5924
	2986.5	50.2811	2976.74	7.52303	2976.74	9.98938
	2987.2	49.3385	2977.41	7.41469	2977.41	9.82992
	2987.91	50.1793	2978.07	7.56324	2978.07	10.0568
	2988.61	52.2357	2978.74	7.64354	2978.74	10.2837
	2989.31	52.392	2979.4	7.96116	2979.4	10.6267
	2990.01	49.6499	2980.07	8.1924	2980.07	11.0914
	2990.71	47.2711	2980.73	8.17532	2980.73	11.5322
	2991.41	47.4034	2981.4	8.5452	2981.4	11.5429
	2992.11	51.7088	2982.06	8.84531	2982.06	11.5536
	2992.81	56.9005	2982.72	8.75156	2982.72	11.7568
	2993.51	61.9742	2983.39	9.40803	2983.39	10.9569
	2994.22	63.5737	2984.05	9.46409	2984.05	11.1118
	2994.92	60.2406	2984.72	9.88193	2984.72	11.2666
	2995.62	55.9205	2985.38	9.91232	2985.38	11.4201
	2996.32	54.6894	2986.05	9.91617	2986.05	11.7336
	2997.02	57.4171	2986.71	10.1525	2986.71	11.8803
	2997.72	63.2509	2987.38	10.3377	2987.38	12.5697
	2998.42	68.4107	2988.04	10.3242	2988.04	13.2588
	2999.12	70.663	2988.7	10.5163	2988.7	13.9481
	2999.82	68.1975	2989.37	10.7881	2989.37	14.6132
	3000	64.0298	2990.03	11.0406	2990.03	14.3848
	3000.68	61.3232	2990.7	11.0785	2990.7	13.8006
	3001.35	60.4199	2991.36	11.3235	2991.36	14.0635
	3002.03	61.2881	2992.03	11.5075	2992.03	14.3265
	3002.7	62.5848	2992.69	11.7785	2992.69	14.5587
	3003.38	62.5358	2993.36	12.3535	2993.36	16.0334
	3004.05	61.0755	2994.02	12.47	2994.02	16.7253
	3004.73	60.6817	2994.68	12.8758	2994.68	17.417
	3005.41	63.2606	2995.35	13.2794	2995.35	17.9554
	3006.08	67.1459	2996.01	13.2324	2996.01	17.1475
	3006.76	72.671	2996.68	13.4117	2996.68	17.7966
	3007.43	78.7799	2997.34	13.6932	2997.34	18.2002
	3008.11	82.3894	2998.01	13.9801	2998.01	18.5934
	3008.78	81.9332	2998.67	14.0862	2998.67	18.9642
	3009.46	78.4716	2999.34	14.1998	2999.34	19.335
	3010.14	76.4325	3000	14.6022	3000	19.6696
	3010.81	74.0984	3000.66	14.7585	3000.66	20.923
	3011.49	71.2718	3001.33	14.7624	3001.33	20.9337
	3012.16	70.5006	3001.99	15.3406	3001.99	20.8589
	3012.84	69.6265	3002.66	15.6418	3002.66	21.4051
	3013.51	70.6689	3003.32	15.8892	3003.32	20.6358
	3014.19	75.2651	3003.99	16.1344	3003.99	21.0621
	3014.86	80.3816	3004.65	16.1992	3004.65	21.8291
	3015.54	82.6774	3005.32	16.3639	3005.32	21.4538
	3016.22	78.5444	3005.98	16.6283	3005.98	20.8902
	3016.89	73.4984	3006.64	16.9541	3006.64	21.3136
	3017.57	71.1416	3007.31	16.667	3007.31	21.6322
	3018.24	72.6857	3007.97	17.1423	3007.97	21.8308
	3018.92	77.5897	3008.64	17.5011	3008.64	22.0294
	3019.59	79.7783	3009.3	17.803	3009.3	21.9226
	3020.27	78.7139	3009.97	17.8872	3009.97	22.6727
	3020.95	80.1881	3010.63	18.0965	3010.63	23.4228
	3021.62	84.5566	3011.3	18.4811	3011.3	23.5167
	3022.3	91.3935	3011.96	18.6618	3011.96	23.5049
	3022.97	98.1694	3012.62	18.9237	3012.62	23.5156
	3023.65	100.672	3013.29	19.0647	3013.29	23.9477
	3024.32	97.3659	3013.95	19.4555	3013.95	24.3739
	3025	91.2143	3014.62	19.7162	3014.62	24.898
	3025.68	87.4622	3015.28	19.8676	3015.28	25.3112
	3026.35	86.4175	3015.95	20.2144	3015.95	26.1479
	3027.03	83.8604	3016.61	20.4764	3016.61	25.5716
	3027.7	81.7541	3017.28	21.0783	3017.28	25.9562
	3028.38	80.6201	3017.94	21.1151	3017.94	26.341
	3029.05	78.8053	3018.6	21.5811	3018.6	26.7257
	3029.73	79.4786	3019.27	21.7438	3019.27	27.0482
	3030.41	81.2292	3019.93	22.0228	3019.93	27.6892
	3031.08	83.9602	3020.6	22.31	3020.6	28.1448
	3031.76	83.9785	3021.26	22.7069	3021.26	28.1554
	3032.43	82.5155	3021.93	22.7925	3021.93	28.1214
	3033.11	84.1712	3022.59	23.0772	3022.59	28.6307
	3033.78	88.3445	3023.26	23.4359	3023.26	28.9582
	3034.46	93.7889	3023.92	23.897	3023.92	29.0461
	3035.14	100.06	3024.58	24.176	3024.58	29.1401
	3035.81	102.257	3025.25	24.3606	3025.25	30.0137
	3036.49	100.593	3025.91	24.5862	3025.91	30.3484
	3037.16	94.0919	3026.58	24.9366	3026.58	30.6833
	3037.84	91.0553	3027.24	25.1576	3027.24	29.0028
	3038.51	90.8559	3027.91	25.4366	3027.91	30.5793
	3039.19	92.2189	3028.57	25.533	3028.57	31.068
	3039.86	94.2927	3029.24	25.8837	3029.24	31.7731
	3040.54	95.7418	3029.9	26.1156	3029.9	32.6358
	3041.22	93.7924	3030.56	26.532	3030.56	34.2445
	3041.89	90.5421	3031.23	26.9295	3031.23	33.8117
	3042.57	88.4852	3031.89	26.9714	3031.89	32.0596
	3043.24	90.2917	3032.56	27.4607	3032.56	33.3993
	3043.92	92.9674	3033.22	27.8314	3033.22	34.1989
	3044.59	99.5341	3033.89	27.8256	3033.89	34.2188
	3045.27	105.265	3034.55	28.3173	3034.55	35.2118
	3045.95	106.585	3035.22	28.4542	3035.22	36.202
	3046.62	101.787	3035.88	28.7734	3035.88	36.4828
	3047.3	94.9777	3036.54	28.8167	3036.54	36.7636
	3047.97	90.2857	3037.21	29.5302	3037.21	36.9657
	3048.65	90.1192	3037.87	29.448	3037.87	37.5527
	3049.32	93.1679	3038.54	29.7798	3038.54	38.1395
	3050	98.0924	3039.2	30.0453	3039.2	38.1542
	3050.68	99.9979	3039.87	30.0031	3039.87	37.2565
	3051.35	99.0456	3040.53	30.5452	3040.53	37.6639
	3052.03	95.6382	3041.2	30.5356	3041.2	37.8638
	3052.7	92.6304	3041.86	30.7546	3041.86	38.6392
	3053.38	92.326	3042.52	31.0248	3042.52	39.5325
	3054.05	93.3738	3043.19	31.0681	3043.19	39.7593
	3054.73	96.1283	3043.85	31.6962	3043.85	39.986
	3055.41	101.735	3044.52	31.8344	3044.52	40.4579
	3056.08	105.369	3045.18	31.8382	3045.18	43.2432
	3056.76	108.575	3045.85	32.3466	3045.85	42.1972
	3057.43	112.297	3046.51	32.5368	3046.51	43.9228
	3058.11	116.797	3047.18	32.2766	3047.18	45.0757
	3058.78	119.151	3047.84	32.5822	3047.84	47.3006
	3059.46	117.262	3048.5	33.1455	3048.5	48.2976
	3060.14	114.423	3049.17	33.2798	3049.17	48.0209
	3060.81	110.645	3049.83	33.8352	3049.83	47.7524
	3061.49	107.212	3050.5	33.9978	3050.5	49.7018
	3062.16	107.663	3051.16	33.6922	3051.16	53.0452
	3062.84	107.011	3051.83	34.1829	3051.83	54.6403
	3063.51	104.677	3052.49	34.4085	3052.49	55.7891
	3064.19	103.526	3053.16	34.9365	3053.16	55.6505
	3064.86	108.984	3053.82	34.9607	3053.82	54.9491
	3065.54	120.2	3054.49	35.7307	3054.49	56.0938
	3066.22	131.967	3055.15	35.9762	3055.15	55.2352
	3066.89	138.763	3055.81	36.162	3055.81	53.5935
	3067.57	135.802	3056.48	36.7283	3056.48	52.8131
	3068.24	125.031	3057.14	36.8464	3057.14	52.5694
	3068.92	116.327	3057.81	37.6023	3057.81	52.1253
	3069.59	114.263	3058.47	37.5591	3058.47	52.2245
	3070.27	117.862	3059.14	37.6189	3059.14	50.8024
	3070.95	121.681	3059.8	38.2654	3059.8	52.3781
	3071.62	123.633	3060.47	38.8897	3060.47	52.287
	3072.3	119.129	3061.13	39.0476	3061.13	51.9431
	3072.97	111.309	3061.79	39.2966	3061.79	51.749
	3073.65	106.577	3062.46	39.7883	3062.46	52.2386
	3074.32	106.668	3063.12	39.7921	3063.12	52.8339
	3075	113.048	3063.79	40.1951	3063.79	53.2604
	3075.68	123.283	3064.45	40.3431	3064.45	52.5567
	3076.35	133.576	3065.12	40.7388	3065.12	51.3451
	3077.03	139.805	3065.78	41.2302	3065.78	51.702
	3077.7	139.348	3066.45	41.7444	3066.45	49.9421
	3078.38	137.966	3067.11	41.8336	3067.11	50.7025
	3079.05	136.072	3067.77	42.4451	3067.77	50.1133
	3079.73	134.378	3068.44	42.8219	3068.44	50.0331
	3080.41	134.026	3069.1	42.4534	3069.1	49.3087
	3081.08	129.908	3069.77	43.0909	3069.77	49.0849
	3081.76	125.888	3070.43	43.1707	3070.43	49.0955
	3082.43	124.044	3071.1	43.9211	3071.1	49.1062
	3083.11	126.67	3071.76	43.7453	3071.76	47.5539
	3083.78	132.402	3072.43	43.8584	3072.43	48.2665
	3084.46	138.027	3073.09	44.403	3073.09	48.885
	3085.14	142.387	3073.75	45.0274	3073.75	49.608
	3085.81	142.869	3074.42	45.0509	3074.42	49.5376
	3086.49	140.828	3075.08	46.0509	3075.08	49.4672
	3087.16	140.359	3075.75	45.9091	3075.75	49.425
	3087.84	138.263	3076.41	46.4527	3076.41	49.6601
	3088.51	136.39	3077.08	46.9301	3077.08	49.8725
	3089.19	136.958	3077.74	46.8388	3077.74	49.9105
	3089.86	140.988	3078.41	47.3103	3078.41	50.4967
	3090.54	145.683	3079.07	47.7919	3079.07	49.5412
	3091.22	148.981	3079.73	47.7125	3079.73	51.2557
	3091.89	149.788	3080.4	48.4441	3080.4	51.3643
	3092.57	146.384	3081.06	49.0049	3081.06	51.8614
	3093.24	141.118	3081.73	48.9041	3081.73	52.428
	3093.92	141.575	3082.39	49.8715	3082.39	52.1955
	3094.59	148.247	3083.06	49.5541	3083.06	51.3574
	3095.27	155.157	3083.72	49.8479	3083.72	51.6882
	3095.95	159.396	3084.39	50.1703	3084.39	52.1276
	3096.62	159.009	3085.05	50.7934	3085.05	51.5172
	3097.3	154.689	3085.71	50.9719	3085.71	53.2767
	3097.97	150.572	3086.38	51.1885	3086.38	53.6763
	3098.65	151.69	3087.04	51.1923	3087.04	54.0762
	3099.32	158.27	3087.71	51.742	3087.71	54.2882
	3100	162.991	3088.37	52.0464	3088.37	54.2989
	3100.68	163.956	3089.04	53.1962	3089.04	54.2481
	3101.35	164.263	3089.7	52.788	3089.7	54.4832
	3102.03	163.267	3090.37	53.0504	3090.37	54.7777
	3102.7	164.619	3091.03	53.3007	3091.03	54.3503
	3103.38	168.655	3091.69	54.2263	3091.69	54.81
	3104.05	172.618	3092.36	54.4508	3092.36	58.6536
	3104.73	171.837	3093.02	54.4371	3093.02	57.3092
	3105.41	166.771	3093.69	54.9982	3093.69	57.4658
	3106.08	162.387	3094.35	55.2436	3094.35	57.6223
	3106.76	160.963	3095.02	55.3179	3095.02	57.7789
	3107.43	165.173	3095.68	55.7384	3095.68	58.1639
	3108.11	172.368	3096.35	55.7422	3096.35	58.3219
	3108.78	175.98	3097.01	56.0354	3097.01	59.7585
	3109.46	175.126	3097.67	56.7492	3097.67	59.5325
	3110.14	171.158	3098.34	56.608	3098.34	59.9412
	3110.81	168.633	3099	57.172	3099	60.3498
	3111.49	168.444	3099.67	57.4147	3099.67	60.7583
	3112.16	170.707	3100.33	57.6203	3100.33	61.1937
	3112.84	172.068	3101	58.252	3101	61.1501
	3113.51	169.786	3101.66	58.9504	3101.66	62.3766
	3114.19	170.739	3102.33	59.0468	3102.33	63.1517
	3114.86	177.335	3102.99	59.1765	3102.99	63.9264
	3115.54	186.407	3103.65	60.0207	3103.65	64.6203
	3116.22	194.059	3104.32	60.3499	3104.32	64.8325
	3116.89	193.728	3104.98	61.2467	3104.98	64.8432
	3117.57	185.614	3105.65	61.4006	3105.65	64.8539
	3118.24	173.761	3106.31	62.1653	3106.31	66.5269
	3118.92	167.749	3106.98	62.3834	3106.98	64.655
	3119.59	173.104	3107.64	63.0494	3107.64	65.5737
	3120.27	185.28	3108.31	63.0795	3108.31	66.3465
	3120.95	198.311	3108.97	64.2081	3108.97	67.8684
	3121.62	205.758	3109.63	64.3547	3109.63	69.34
	3122.3	204.212	3110.3	65.2166	3110.3	70.3019
	3122.97	196.517	3110.96	65.4886	3110.96	70.7039
	3123.65	188.166	3111.63	66.3369	3111.63	69.6419
	3124.32	186.447	3112.29	66.4819	3112.29	69.6525
	3125	191.285	3112.96	67.0009	3112.96	71.9103
	3125.68	196.938	3113.62	67.8678	3113.62	72.3125
	3126.35	200.419	3114.29	67.7403	3114.29	72.0822
	3127.03	201.002	3114.95	69.0901	3114.95	73.6457
	3127.7	199.625	3115.61	69.0939	3115.61	74.6564
	3128.38	201.39	3116.28	69.8569	3116.28	75.2468
	3129.05	208.14	3116.94	70.5556	3116.94	77.0432
	3129.73	214.401	3117.61	70.6248	3117.61	77.7833
	3130.41	213.65	3118.27	71.8359	3118.27	78.6394
	3131.08	205.241	3118.94	71.9778	3118.94	76.4466
	3131.76	195.969	3119.6	72.8663	3119.6	78.3316
	3132.43	191.496	3120.27	72.6801	3120.27	80.1261
	3133.11	194.634	3120.93	73.9186	3120.93	80.7651
	3133.78	205.041	3121.59	73.9431	3121.59	81.1627
	3134.46	213.031	3122.26	75.2916	3122.26	81.5711
	3135.14	213.909	3122.92	75.0596	3122.92	82.7251
	3135.81	209.202	3123.59	75.5125	3123.59	82.0082
	3136.49	204.468	3124.25	76.8044	3124.25	82.5799
	3137.16	205.081	3124.92	76.6746	3124.92	82.7867
	3137.84	207.796	3125.58	78.0627	3125.58	83.2463
	3138.51	210.515	3126.25	78.6908	3126.25	83.624
	3139.19	210.922	3126.91	80.1319	3126.91	83.9
	3139.86	208.395	3127.57	80.0721	3127.57	84.1759
	3140.54	208.375	3128.24	81.0707	3128.24	84.4544
	3141.22	213.201	3128.9	81.0745	3128.9	85.3403
	3141.89	220.623	3129.57	81.7457	3129.57	85.4096
	3142.57	223.737	3130.23	81.8542	3130.23	86.1499
	3143.24	221.03	3130.9	82.8246	3130.9	86.8899
	3143.92	217.94	3131.56	83.3762	3131.56	87.6303
	3144.59	215.334	3132.23	83.6591	3132.23	88.2936
	3145.27	215.926	3132.89	84.6962	3132.89	88.3043
	3145.95	219.645	3133.55	84.8395	3133.55	88.3149
	3146.62	222.6	3134.22	84.948	3134.22	88.6437
	3147.3	222.461	3134.88	86.1082	3134.88	89.5665
	3147.97	220.954	3135.55	86.1312	3135.55	90.4335
	3148.65	222.072	3136.21	86.4492	3136.21	92.3793
	3149.32	223.256	3136.88	87.0527	3136.88	92.4758
	3150	222.625	3137.54	86.7625	3137.54	92.7199
	3150.68	221.434	3138.21	87.1715	3138.21	92.9641
	3151.35	220.772	3138.87	87.3334	3138.87	93.4838
	3152.03	222.093	3139.53	88.151	3139.53	93.1296
	3152.7	225.898	3140.2	88.1951	3140.2	92.7756
	3153.38	227.498	3140.86	88.2413	3140.86	94.2091
	3154.05	224.941	3141.53	88.4448	3141.53	94.6405
	3154.73	216.758	3142.19	89.2528	3142.19	95.0713
	3155.41	209.725	3142.86	89.239	3142.86	96.206
	3156.08	207.043	3143.52	88.8426	3143.52	96.2166
	3156.76	209.51	3144.19	89.6681	3144.19	95.4024
	3157.43	212.349	3144.85	89.5237	3144.85	96.0641
	3158.11	211.497	3145.51	89.7159	3145.51	96.6316
	3158.78	208.619	3146.18	90.2072	3146.18	97.4987
	3159.46	208.758	3146.84	89.8547	3146.84	97.5094
	3160.14	212.797	3147.51	89.8097	3147.51	97.5503
	3160.81	219.13	3148.17	89.8368	3148.17	97.1709
	3161.49	220.582	3148.84	89.7789	3148.84	96.624
	3162.16	216.48	3149.5	89.7357	3149.5	94.9561
	3162.84	206.727	3150.17	89.7087	3150.17	95.1747
	3163.51	196.438	3150.83	89.6532	3150.83	95.5902
	3164.19	192.056	3151.5	89.4176	3151.5	95.7057
	3164.86	195.049	3152.16	89.4214	3152.16	95.8008
	3165.54	204.549	3152.82	89.41	3152.82	95.7876
	3166.22	214.24	3153.49	88.6449	3153.49	95.6028
	3166.89	220.281	3154.15	89.3604	3154.15	95.1151
	3167.57	220.439	3154.82	88.8717	3154.82	93.6968
	3168.24	213.428	3155.48	88.8527	3155.48	94.6749
	3168.92	203.74	3156.15	88.6695	3156.15	93.7247
	3169.59	196.09	3156.81	88.2297	3156.81	93.3212
	3170.27	191.873	3157.48	88.2335	3157.48	92.9176
	3170.95	190.063	3158.14	88.4873	3158.14	92.2635
	3171.62	189.074	3158.8	88.2683	3158.8	91.9238
	3172.3	190.632	3159.47	88.1183	3159.47	92.4142
	3172.97	192.888	3160.13	87.6684	3160.13	91.9506
	3173.65	196.135	3160.8	87.6723	3160.8	91.435
	3174.32	199.716	3161.46	87.2572	3161.46	90.4329
	3175	202.829	3162.13	86.4995	3162.13	90.5657
	3175.68	202.982	3162.79	87.1096	3162.79	89.9849
	3176.35	198.622	3163.46	86.1263	3163.46	89.8943
	3177.03	193.27	3164.12	85.2536	3164.12	89.6945
	3177.7	189.288	3164.78	85.4725	3164.78	89.2634
	3178.38	189.252	3165.45	84.737	3165.45	88.8322
	3179.05	194.913	3166.11	84.0059	3166.11	87.8318
	3179.73	202.956	3166.78	83.8283	3166.78	89.6436
	3180.41	210.974	3167.44	83.7339	3167.44	87.6697
	3181.08	214.006	3168.11	82.8172	3168.11	87.3888
	3181.76	211.68	3168.77	82.9177	3168.77	87.1078
	3182.43	205.891	3169.44	81.8725	3169.44	86.3775
	3183.11	196.89	3170.1	82.5829	3170.1	86.0657
	3183.78	190.457	3170.76	80.9658	3170.76	87.2637
	3184.46	188.538	3171.43	80.8798	3171.43	86.153
	3185.14	191.159	3172.09	80.1808	3172.09	85.0242
	3185.81	194.445	3172.76	79.3634	3172.76	85.0348
	3186.49	193.622	3173.42	79.4109	3173.42	84.4034
	3187.16	189.939	3174.09	79.1181	3174.09	81.99
	3187.84	183.223	3174.75	78.1773	3174.75	82.7827
	3188.51	177.53	3175.42	78.1158	3175.42	83.0329
	3189.19	177.275	3176.08	77.3025	3176.08	81.2132
	3189.86	179.538	3176.74	77.334	3176.74	81.6075
	3190.54	181.171	3177.41	77.334	3177.41	82.0019
	3191.22	178.921	3178.07	76.1041	3178.07	82.7584
	3191.89	175.17	3178.74	76.0126	3178.74	81.8576
	3192.57	171.842	3179.4	75.5538	3179.4	80.9009
	3193.24	169.746	3180.07	75.8025	3180.07	80.9983
	3193.92	171.985	3180.73	73.9074	3180.73	81.0958
	3194.59	174.755	3181.4	74.3382	3181.4	81.1827
	3195.27	173.503	3182.06	74.0361	3182.06	81.3453
	3195.95	166.468	3182.72	73.3537	3182.72	79.7707
	3196.62	156.096	3183.39	73.7495	3183.39	78.814
	3197.3	147.635	3184.05	73.0536	3184.05	81.1054
	3197.97	143.847	3184.72	72.5926	3184.72	79.6583
	3198.65	147.183	3185.38	72.6475	3185.38	78.3129
	3199.32	156.957	3186.05	71.8736	3186.05	79.6618
	3200	167.118	3186.71	72.4604	3186.71	78.6464
	3200.68	174.384	3187.38	71.4819	3187.38	76.8289
	3201.35	176.713	3188.04	71.2731	3188.04	77.5397
	3202.03	174.19	3188.7	70.4147	3188.7	78.5712
	3202.7	169.144	3189.37	70.4049	3189.37	77.2753
	3203.38	162.933	3190.03	70.0607	3190.03	76.4927
	3204.05	157.187	3190.7	70.2086	3190.7	76.8603
	3204.73	151.808	3191.36	69.702	3191.36	76.2956
	3205.41	147.318	3192.03	68.9665	3192.03	75.5132
	3206.08	146.514	3192.69	69.2138	3192.69	75.9881
	3206.76	148.797	3193.36	69.1467	3193.36	74.7983
	3207.43	154.069	3194.02	68.2682	3194.02	76.0424
	3208.11	160.687	3194.68	68.5054	3194.68	73.817
	3208.78	163.77	3195.35	68.3072	3195.35	74.2352
	3209.46	163.55	3196.01	67.9505	3196.01	75.0797
	3210.14	160.078	3196.68	67.3109	3196.68	73.9553
	3210.81	155.916	3197.34	67.2083	3197.34	73.4015
	3211.49	154.421	3198.01	67.1036	3198.01	72.8518
	3212.16	155.799	3198.67	66.4898	3198.67	72.0624
	3212.84	160.166	3199.34	66.2622	3199.34	70.3764
	3213.51	163.789	3200	66.3975	3200	71.5441
	3214.19	163.16	3200.66	65.9856	3200.66	72.3445
	3214.86	158.748	3201.33	65.5809	3201.33	71.5266
	3215.54	155.077	3201.99	65.807	3201.99	72.0131
	3216.22	155.798	3202.66	65.5272	3202.66	71.3702
	3216.89	160.383	3203.32	65.0439	3203.32	70.4641
	3217.57	164.675	3203.99	65.0938	3203.99	70.3803
	3218.24	164.985	3204.65	64.8614	3204.65	70.3909
	3218.92	156.692	3205.32	64.2768	3205.32	70.167
	3219.59	144.367	3205.98	63.8553	3205.98	71.8484
	3220.27	134.492	3206.64	63.8617	3206.64	70.8464
	3220.95	130.274	3207.31	63.5694	3207.31	69.7832
	3221.62	131.713	3207.97	63.3842	3207.97	71.7332
	3222.3	139.504	3208.64	63.1989	3208.64	70.6192
	3222.97	146.153	3209.3	63.0065	3209.3	69.21
	3223.65	148.973	3209.97	62.8795	3209.97	68.0177
	3224.32	148.216	3210.63	62.7024	3210.63	67.5331
	3225	146.532	3211.3	62.4771	3211.3	66.8903
	3225.68	143.747	3211.96	62.3959	3211.96	66.6785
	3226.35	145.115	3212.62	62.2244	3212.62	67.3492
	3227.03	149.823	3213.29	62.1779	3213.29	67.2116
	3227.7	153.034	3213.95	61.7347	3213.95	67.074
	3228.38	154.009	3214.62	61.7881	3214.62	65.5458
	3229.05	155.46	3215.28	61.7546	3215.28	65.4992
	3229.73	153.626	3215.95	61.5819	3215.95	65.9127
	3230.41	150.077	3216.61	61.3517	3216.61	65.4291
	3231.08	148.102	3217.28	61.386	3217.28	64.8614
	3231.76	148.462	3217.94	61.1954	3217.94	65.0698
	3232.43	148.292	3218.6	61.1237	3218.6	65.1313
	3233.11	147.552	3219.27	61.0567	3219.27	64.8852
	3233.78	144.769	3219.93	60.7256	3219.93	63.4457
	3234.46	140.539	3220.6	60.6351	3220.6	63.3632
	3235.14	138.512	3221.26	60.5331	3221.26	62.7807
	3235.81	142.547	3221.93	60.5621	3221.93	62.3097
	3236.49	150.486	3222.59	60.1918	3222.59	62.2506
	3237.16	158.162	3223.26	60.0861	3223.26	62.3133
	3237.84	161.44	3223.92	59.9684	3223.92	61.8628
	3238.51	158.128	3224.58	59.7978	3224.58	61.4121
	3239.19	153.603	3225.25	59.9073	3225.25	61.7191
	3239.86	150.854	3225.91	59.3701	3225.91	61.7297
	3240.54	149.374	3226.58	59.4579	3226.58	60.9302
	3241.22	150.406	3227.24	59.3396	3227.24	61.1001
	3241.89	151.126	3227.91	59.0281	3227.91	61.5062
	3242.57	148.763	3228.57	59.0772	3228.57	62.6702
	3243.24	140.942	3229.24	58.8428	3229.24	61.495
	3243.92	132.44	3229.9	58.7116	3229.9	60.905
	3244.59	126.118	3230.56	58.3292	3230.56	60.7971
	3245.27	121.581	3231.23	58.2013	3231.23	61.2563
	3245.95	123.433	3231.89	58.2094	3231.89	61.905
	3246.62	131.146	3232.56	58.0062	3232.56	61.5203
	3247.3	139.423	3233.22	57.7226	3233.22	60.5639
	3247.97	145.527	3233.89	57.615	3233.89	60.5597
	3248.65	146.941	3234.55	57.574	3234.55	60.4009
	3249.32	145.161	3235.22	57.3678	3235.22	60.7431
	3250	138.525	3235.88	57.3431	3235.88	60.8329
	3250.68	133.054	3236.54	57.1643	3236.54	60.0868
	3251.35	131.528	3237.21	56.8912	3237.21	60.4209
	3252.03	131.217	3237.87	56.9326	3237.87	60.5535
	3252.7	131.023	3238.54	56.5241	3238.54	60.4498
	3253.38	130.481	3239.2	56.4008	3239.2	59.751
	3254.05	130.263	3239.87	56.3732	3239.87	60.3062
	3254.73	131.3	3240.53	56.1952	3240.53	60.3909
	3255.41	132.089	3241.2	56.033	3241.2	60.5207
	3256.08	134.888	3241.86	56.2034	3241.86	60.4065
	3256.76	139.083	3242.52	56.0268	3242.52	60.2923
	3257.43	143.172	3243.19	55.9015	3243.19	60.167
	3258.11	148.086	3243.85	55.8365	3243.85	59.9714
	3258.78	153.324	3244.52	55.7687	3244.52	59.7758
	3259.46	156.323	3245.18	55.7299	3245.18	59.5854
	3260.14	154.942	3245.85	55.5756	3245.85	59.2995
	3260.81	151.008	3246.51	55.5556	3246.51	59.6286
	3261.49	147.211	3247.18	55.5298	3247.18	59.6393
	3262.16	142.4	3247.84	55.539	3247.84	59.6869
	3262.84	137.24	3248.5	55.3422	3248.5	59.8572
	3263.51	134.748	3249.17	55.359	3249.17	59.2863
	3264.19	132.826	3249.83	55.3821	3249.83	59.9357
	3264.86	129.566	3250.5	55.3621	3250.5	59.4857
	3265.54	126.172	3251.16	55.3573	3251.16	59.3981
	3266.22	123.473	3251.83	55.2894	3251.83	59.3105
	3266.89	123.285	3252.49	55.1884	3252.49	58.4188
	3267.57	126.776	3253.16	55.1864	3253.16	59.2157
	3268.24	132.48	3253.82	55.0936	3253.82	60.0857
	3268.92	134.901	3254.49	55.1161	3254.49	60.2789
	3269.59	131.533	3255.15	55.0698	3255.15	61.6975
	3270.27	126.242	3255.81	55.0362	3255.81	59.5969
	3270.95	124.325	3256.48	54.8272	3256.48	60.014
	3271.62	126.097	3257.14	54.831	3257.14	60.3181
	3272.3	131.492	3257.81	54.7306	3257.81	59.0858
	3272.97	136.333	3258.47	54.5569	3258.47	58.646
	3273.65	138.862	3259.14	54.5796	3259.14	60.1107
	3274.32	138.579	3259.8	54.4877	3259.8	57.2459
	3275	139.579	3260.47	54.4916	3260.47	57.7674
	3275.68	140.631	3261.13	54.4826	3261.13	58.2891
	3276.35	138.667	3261.79	54.4055	3261.79	58.352
	3277.03	134.892	3262.46	54.3114	3262.46	58.6316
	3277.7	132.727	3263.12	54.2734	3263.12	59.2579
	3278.38	129.513	3263.79	54.2354	3263.79	58.1563
	3279.05	126.416	3264.45	54.2006	3264.45	57.9541
	3279.73	124.791	3265.12	54.1543	3265.12	57.2132
	3280.41	126.28	3265.78	54.1091	3265.78	58.6292
	3281.08	128.358	3266.45	54.0996	3266.45	59.0664
	3281.76	132.509	3267.11	54.0011	3267.11	58.1489
	3282.43	136.995	3267.77	53.7987	3267.77	58.1596
	3283.11	137.208	3268.44	53.7968	3268.44	57.2787
	3283.78	133.825	3269.1	53.6612	3269.1	56.5382
	3284.46	132.43	3269.77	53.5222	3269.77	57.4023
	3285.14	133.47	3270.43	53.4805	3270.43	57.4175
	3285.81	135.007	3271.1	53.4191	3271.1	58.4183
	3286.49	136.529	3271.76	53.3991	3271.76	58.7128
	3287.16	136.949	3272.43	53.3761	3272.43	59.1393
	3287.84	135.487	3273.09	53.3343	3273.09	58.924
	3288.51	134.989	3273.75	53.3073	3273.75	58.3598
	3289.19	137.932	3274.42	53.2983	3274.42	57.4294
	3289.86	143.658	3275.08	53.2644	3275.08	57.6955
	3290.54	147.774	3275.75	53.2034	3275.75	57.9617
	3291.22	147.353	3276.41	53.1768	3276.41	58.0249
	3291.89	141.463	3277.08	53.1508	3277.08	57.8227
	3292.57	131.35	3277.74	53.1308	3277.74	57.6204
	3293.24	123.976	3278.41	53.1138	3278.41	57.4182
	3293.92	121.455	3279.07	53.034	3279.07	57.216
	3294.59	124.498	3279.73	52.9775	3279.73	55.1464
	3295.27	131.785	3280.4	52.9417	3280.4	56.0725
	3295.95	137.972	3281.06	52.9196	3281.06	56.0523
	3296.62	141.338	3281.73	52.8407	3281.73	56.2226
	3297.3	142.313	3282.39	52.9178	3282.39	55.8831
	3297.97	142.688	3283.06	52.7962	3283.06	57.47
	3298.65	141.284	3283.72	52.7507	3283.72	57.4008
	3299.32	137.006	3284.39	52.8183	3284.39	57.1589
	3300	134.863	3285.05	52.7385	3285.05	56.4961
	3300.68	132.971	3285.71	52.6523	3285.71	56.2119
	3301.35	131.18	3286.38	52.4594	3286.38	55.923
	3302.03	132.845	3287.04	52.4937	3287.04	55.9869
	3302.7	135.079	3287.71	52.521	3287.71	56.0508
	3303.38	135.341	3288.37	52.4104	3288.37	55.6065
	3304.05	133.645	3289.04	52.3512	3289.04	56.47
	3304.73	133.05	3289.7	52.3355	3289.7	55.3682
	3305.41	133.131	3290.37	52.1263	3290.37	55.4664
	3306.08	132.216	3291.03	52.1469	3291.03	56.1156
	3306.76	133.018	3291.69	52.1405	3291.69	56.5521
	3307.43	131.695	3292.36	52.0771	3292.36	56.5628
	3308.11	125.991	3293.02	52.0391	3293.02	55.164
	3308.78	120.906	3293.69	52.0071	3293.69	54.7306
	3309.46	118.048	3294.35	51.9349	3294.35	55.5086
	3310.14	118.033	3295.02	51.7772	3295.02	55.4394
	3310.81	118.223	3295.68	51.781	3295.68	55.3035
	3311.49	116.495	3296.35	51.8352	3296.35	56.4404
	3312.16	113.191	3297.01	51.6458	3297.01	56.4569
	3312.84	109.276	3297.67	51.5481	3297.67	55.6285
	3313.51	108.771	3298.34	51.7187	3298.34	56.1867
	3314.19	112.096	3299	51.675	3299	55.588
	3314.86	116.505	3299.67	51.6274	3299.67	55.0406
	3315.54	120.31	3300.33	51.5737	3300.33	55.0805
	3316.22	120.228	3301	51.5078	3301	55.2532
	3316.89	119.47	3301.66	51.4707	3301.66	55.1007
	3317.57	121.003	3302.33	51.4171	3302.33	55.6366
	3318.24	124.363	3302.99	51.3569	3302.99	55.6472
	3318.92	129.151	3303.65	51.2733	3303.65	54.7009
	3319.59	135.262	3304.32	51.2771	3304.32	55.5568
	3320.27	138.893	3304.98	51.3282	3304.98	54.412
	3320.95	137.186	3305.65	51.3202	3305.65	54.5119
	3321.62	130.934	3306.31	51.324	3306.31	54.2671
	3322.3	125.428	3306.98	51.1735	3306.98	54.0222
	3322.97	122.893	3307.64	51.2039	3307.64	54.0144
	3323.65	125.281	3308.31	51.1787	3308.31	54.4653
	3324.32	131.054	3308.97	51.1583	3308.97	53.741
	3325	136.079	3309.63	51.1162	3309.63	54.8716
	3325.68	133.906	3310.3	51.0123	3310.3	53.6046
	3326.35	126.971	3310.96	50.94	3310.96	55.1996
	3327.03	119.134	3311.63	50.9901	3311.63	54.8807
	3327.7	114.639	3312.29	50.9599	3312.29	54.8222
	3328.38	116.036	3312.96	50.8316	3312.96	55.0742
	3329.05	122.017	3313.62	50.5112	3313.62	53.1044
	3329.73	127.853	3314.29	50.8048	3314.29	53.1823
	3330.41	131.005	3314.95	50.7156	3314.95	53.2602
	3331.08	130.565	3315.61	50.6429	3315.61	53.2141
	3331.76	128.607	3316.28	50.6656	3316.28	52.9241
	3332.43	125.427	3316.94	50.6115	3316.94	53.3368
	3333.11	120.718	3317.61	50.2171	3317.61	53.3474
	3333.78	116.072	3318.27	50.221	3318.27	53.3581
	3334.46	111.208	3318.94	50.3997	3318.94	53.1891
	3335.14	110.069	3319.6	50.3901	3319.6	51.6517
	3335.81	112.755	3320.27	50.3398	3320.27	51.4069
	3336.49	116.886	3320.93	50.2883	3320.93	51.1621
	3337.16	121.553	3321.59	50.2368	3321.59	51.467
	3337.84	123.782	3322.26	50.1853	3322.26	52.5839
	3338.51	122.998	3322.92	50.1523	3322.92	52.1474
	3339.19	122.811	3323.59	50.1529	3323.59	51.7109
	3339.86	121.311	3324.25	50.083	3324.25	51.2416
	3340.54	120.168	3324.92	50.0206	3324.92	51.5716
	3341.22	119.07	3325.58	49.9933	3325.58	52.5294
	3341.89	121.78	3326.25	49.9296	3326.25	51.6691
	3342.57	126.779	3326.91	49.8793	3326.91	51.2764
	3343.24	130.285	3327.57	49.829	3327.57	50.7919
	3343.92	131.917	3328.24	49.8636	3328.24	50.8026
	3344.59	130.282	3328.9	49.7457	3328.9	51.2321
	3345.27	126.301	3329.57	49.5812	3329.57	50.9909
	3345.95	124.77	3330.23	49.4226	3330.23	50.0146
	3346.62	125.1	3330.9	49.612	3330.9	49.6221
	3347.3	124.475	3331.56	49.5563	3331.56	51.2987
	3347.97	120.011	3332.23	49.4587	3332.23	51.1276
	3348.65	113.171	3332.89	49.3517	3332.89	50.8688
	3349.32	107.874	3333.55	49.2743	3333.55	51.122
	3350	108.599	3334.22	49.197	3334.22	51.4819
	3350.68	116.063	3334.88	49.1196	3334.88	51.4096
	3351.35	125.408	3335.55	49.0414	3335.55	51.3374
	3352.03	130.3	3336.21	48.8829	3336.21	51.4327
	3352.7	128.542	3336.88	48.9544	3336.88	51.2558
	3353.38	122.112	3337.54	49.0206	3337.54	51.3157
	3354.05	114.569	3338.21	48.8434	3338.21	51.4873
	3354.73	112.002	3338.87	48.7741	3338.87	51.301
	3355.41	116.056	3339.53	48.7554	3339.53	51.1146
	3356.08	122.855	3340.2	48.7367	3340.2	50.9283
	3356.76	129.229	3340.86	48.718	3340.86	50.8372
	3357.43	131.328	3341.53	48.585	3341.53	50.6576
	3358.11	128.562	3342.19	48.4645	3342.19	50.8652
	3358.78	121.835	3342.86	48.4683	3342.86	50.9235
	3359.46	116.597	3343.52	48.6471	3343.52	51.6244
	3360.14	117.244	3344.19	48.6419	3344.19	51.4496
	3360.81	120.798	3344.85	48.5916	3344.85	51.2748
	3361.49	123.709	3345.51	48.5122	3345.51	50.9272
	3362.16	124.256	3346.18	48.4653	3346.18	50.4605
	3362.84	121.418	3346.84	48.3571	3346.84	50.5275
	3363.51	118.657	3347.51	48.2797	3347.51	50.7165
	3364.19	118.677	3348.17	48.2024	3348.17	50.7647
	3364.86	122.488	3348.84	48.1829	3348.84	51.0005
	3365.54	124.574	3349.5	48.1399	3349.5	51.7524
	3366.22	123.475	3350.17	48.1025	3350.17	50.7952
	3366.89	120.477	3350.83	48.1064	3350.83	50.0176
	3367.57	118.217	3351.5	48.1102	3351.5	51.0078
	3368.24	117.85	3352.16	47.9472	3352.16	51.0557
	3368.92	119.137	3352.82	47.748	3352.82	50.7708
	3369.59	121.676	3353.49	48.0037	3353.49	50.4221
	3370.27	124.219	3354.15	47.8787	3354.15	50.0386
	3370.95	125.194	3354.82	47.8374	3354.82	49.5367
	3371.62	123.54	3355.48	47.5707	3355.48	49.4399
	3372.3	118.253	3356.15	47.5166	3356.15	49.3431
	3372.97	112.486	3356.81	47.4624	3356.81	49.2463
	3373.65	108.093	3357.48	47.7091	3357.48	49.1728
	3374.32	107.343	3358.14	47.6799	3358.14	50.8049
	3375	112.473	3358.8	47.6122	3358.8	48.6697
	3375.68	118.89	3359.47	47.25	3359.47	49.2058
	3376.35	120.722	3360.13	47.194	3360.13	49.6749
	3377.03	117.059	3360.8	47.1809	3360.8	49.404
	3377.7	113.313	3361.46	47.1037	3361.46	49.1214
	3378.38	110.955	3362.13	47.1001	3362.13	49.0446
	3379.05	111.653	3362.79	46.9943	3362.79	48.2927
	3379.73	116.724	3363.46	47.0881	3363.46	48.3033
	3380.41	124.031	3364.12	47.0107	3364.12	48.7884
	3381.08	127.569	3364.78	47.0299	3364.78	48.724
	3381.76	126.062	3365.45	46.9195	3365.45	48.6596
	3382.43	123.887	3366.11	46.825	3366.11	49.1999
	3383.11	120.135	3366.78	46.749	3366.78	49.0807
	3383.78	116.012	3367.44	46.5274	3367.44	47.8988
	3384.46	116.352	3368.11	46.4528	3368.11	47.397
	3385.14	120.44	3368.77	46.4027	3368.77	47.7661
	3385.81	124.575	3369.44	46.5665	3369.44	48.5532
	3386.49	123.784	3370.1	46.2308	3370.1	48.4123
	3387.16	119.801	3370.76	46.2042	3370.76	48.2714
	3387.84	115.808	3371.43	45.9359	3371.43	48.2983
	3388.51	112.204	3372.09	45.8939	3372.09	48.1657
	3389.19	114.844	3372.76	45.6994	3372.76	48.033
	3389.86	120.427	3373.42	45.67	3373.42	47.0326
	3390.54	122.285	3374.09	45.6406	3374.09	47.4913
	3391.22	116.508	3374.75	46.0001	3374.75	47.9513
	3391.89	106.073	3375.42	45.4865	3375.42	49.2739
	3392.57	99.0048	3376.08	45.4831	3376.08	47.6106
	3393.24	96.275	3376.74	45.584	3376.74	47.6212
	3393.92	100.951	3377.41	45.1607	3377.41	47.6319
	3394.59	110.988	3378.07	45.0104	3378.07	45.9179
	3395.27	118.269	3378.74	44.9751	3378.74	46.3588
	3395.95	117.564	3379.4	44.9397	3379.4	46.7996
	3396.62	111.032	3380.07	44.9026	3380.07	47.4103
	3397.3	104.198	3380.73	44.8761	3380.73	47.0065
	3397.97	102.291	3381.4	44.697	3381.4	45.3066
	3398.65	106.275	3382.06	44.6746	3382.06	45.2276
	3399.32	114.139	3382.72	44.5922	3382.72	45.1486
	3400	117.049	3383.39	44.5732	3383.39	44.1128
	3400.68	112.466	3384.05	44.5451	3384.05	43.2844
	3401.35	103.888	3384.72	44.3265	3384.72	43.9065
	3402.03	99.3695	3385.38	44.3303	3385.38	43.9565
	3402.7	100.554	3386.05	44.1954	3386.05	43.537
	3403.38	105.87	3386.71	44.1208	3386.71	43.3373
	3404.05	110.681	3387.38	43.9912	3387.38	41.5935
	3404.73	111.35	3388.04	43.6374	3388.04	42.37
	3405.41	107.68	3388.7	43.7196	3388.7	42.6561
	3406.08	102.688	3389.37	43.7235	3389.37	42.8972
	3406.76	98.9377	3390.03	43.4935	3390.03	43.1383
	3407.43	96.6052	3390.7	43.4619	3390.7	43.3794
	3408.11	96.0826	3391.36	43.4811	3391.36	43.2368
	3408.78	99.1614	3392.03	43.3124	3392.03	42.3239
	3409.46	102.974	3392.69	43.2248	3392.69	42.7029
	3410.14	104.779	3393.36	43.1337	3393.36	43.3923
	3410.81	105.402	3394.02	43.235	3394.02	43.0892
	3411.49	105.472	3394.68	42.9485	3394.68	41.302
	3412.16	105.718	3395.35	42.9136	3395.35	41.7649
	3412.84	106.28	3396.01	42.8125	3396.01	41.7755
	3413.51	107.607	3396.68	42.9043	3396.68	41.7862
	3414.19	107.656	3397.34	42.7983	3397.34	42.4492
	3414.86	102.932	3398.01	42.6606	3398.01	42.2062
	3415.54	95.143	3398.67	42.4276	3398.67	42.0214
	3416.22	88.1728	3399.34	42.3776	3399.34	41.8288
	3416.89	82.5356	3400	42.3276	3400	41.8395
	3417.57	82.1453	3400.66	42.2926	3400.66	41.8502
	3418.24	86.1907	3401.33	42.101	3401.33	42.4039
	3418.92	92.6302	3401.99	41.9136	3401.99	42.4146
	3419.59	97.679	3402.66	41.8483	3402.66	42.6063
	3420.27	98.1641	3403.32	41.7505	3403.32	42.6169
	3420.95	96.7535	3403.99	41.6526	3403.99	41.208
	3421.62	95.436	3404.65	41.1791	3404.65	41.8934
	3422.3	93.8399	3405.32	41.0929	3405.32	41.4739
	3422.97	94.3012	3405.98	40.9355	3405.98	41.2114
	3423.65	94.5814	3406.64	40.5847	3406.64	41.222
	3424.32	95.5192	3407.31	40.6027	3407.31	41.2327
	3425	95.9738	3407.97	40.5048	3407.97	41.5483
	3425.68	95.4486	3408.64	40.1368	3408.64	41.212
	3426.35	95.0227	3409.3	40.0304	3409.3	41.6642
	3427.03	94.2295	3409.97	39.8533	3409.97	40.7422
	3427.7	93.1796	3410.63	39.678	3410.63	40.4456
	3428.38	92.5017	3411.3	39.498	3411.3	40.1341
	3429.05	91.669	3411.96	39.3026	3411.96	39.8759
	3429.73	91.1367	3412.62	39.0967	3412.62	41.4694
	3430.41	92.2226	3413.29	38.9402	3413.29	41.2108
	3431.08	93.4506	3413.95	38.7509	3413.95	41.0197
	3431.76	94.6216	3414.62	38.6195	3414.62	39.594
	3432.43	95.1653	3415.28	38.6456	3415.28	38.6746
	3433.11	93.4976	3415.95	38.0057	3415.95	39.0179
	3433.78	90.0354	3416.61	37.8243	3416.61	39.0328
	3434.46	87.71	3417.28	37.6994	3417.28	39.1629
	3435.14	86.4664	3417.94	37.6002	3417.94	36.2835
	3435.81	85.1485	3418.6	37.3149	3418.6	36.8322
	3436.49	81.4291	3419.27	37.2267	3419.27	38.4809
	3437.16	79.6011	3419.93	36.644	3419.93	38.1005
	3437.84	77.3303	3420.6	36.7922	3420.6	37.6444
	3438.51	75.6126	3421.26	36.1085	3421.26	38.3971
	3439.19	76.798	3421.93	35.8189	3421.93	38.4077
	3439.86	80.0729	3422.59	35.4755	3422.59	36.9523
	3440.54	82.7218	3423.26	35.4517	3423.26	38.2415
	3441.22	84.7137	3423.92	35.301	3423.92	36.6359
	3441.89	86.0339	3424.58	34.7601	3424.58	38.2627
	3442.57	85.1718	3425.25	34.7125	3425.25	36.3173
	3443.24	79.2008	3425.91	34.5546	3425.91	36.2205
	3443.92	73.8183	3426.58	33.9366	3426.58	36.1236
	3444.59	68.3472	3427.24	34.0145	3427.24	36.0267
	3445.27	63.6029	3427.91	34.0613	3427.91	36.3134
	3445.95	62.1093	3428.57	33.7006	3428.57	36.3241
	3446.62	64.5076	3429.24	33.3182	3429.24	36.3348
	3447.3	69.536	3429.9	33.36	3429.9	36.9064
	3447.97	74.5009	3430.56	33.4428	3430.56	34.3368
	3448.65	78.606	3431.23	32.8775	3431.23	34.7951
	3449.32	80.5493	3431.89	32.8981	3431.89	35.2337
	3450	78.2497	3432.56	32.6497	3432.56	34.5525
	3450.68	76.6542	3433.22	32.5445	3433.22	34.3676
	3451.35	77.2385	3433.89	32.2612	3433.89	34.2427
	3452.03	76.6008	3434.55	31.8017	3434.55	34.3046
	3452.7	76.6228	3435.22	31.7679	3435.22	34.3664
	3453.38	77.3481	3435.88	31.7717	3435.88	34.4501
	3454.05	79.8013	3436.54	31.3246	3436.54	34.3756
	3454.73	83.2356	3437.21	31.1998	3437.21	34.5762
	3455.41	86.6719	3437.87	31.1793	3437.87	32.7729
	3456.08	88.0201	3438.54	30.9515	3438.54	32.0562
	3456.76	83.252	3439.2	30.5564	3439.2	33.1677
	3457.43	74.6679	3439.87	30.5586	3439.87	32.1607
	3458.11	67.9178	3440.53	30.5641	3440.53	32.146
	3458.78	62.1177	3441.2	30.5097	3441.2	32.0133
	3459.46	60.6078	3441.86	30.2974	3441.86	31.8806
	3460.14	62.9842	3442.52	29.9445	3442.52	32.3948
	3460.81	66.9718	3443.19	30.0128	3443.19	31.4711
	3461.49	70.6311	3443.85	29.7295	3443.85	32.4866
	3462.16	70.3602	3444.52	29.5403	3444.52	30.4251
	3462.84	67.5993	3445.18	29.2659	3445.18	30.4357
	3463.51	64.6743	3445.85	29.0744	3445.85	30.4464
	3464.19	65.1161	3446.51	28.7232	3446.51	29.745
	3464.86	70.0418	3447.18	28.584	3447.18	29.2856
	3465.54	75.1688	3447.84	28.2781	3447.84	29.6189
	3466.22	77.4577	3448.5	28.3947	3448.5	29.0744
	3466.89	75.6949	3449.17	28.0976	3449.17	28.9656
	3467.57	70.4181	3449.83	27.8827	3449.83	28.8568
	3468.24	67.162	3450.5	27.5257	3450.5	28.84
	3468.92	65.0038	3451.16	27.4615	3451.16	29.7673
	3469.59	62.7664	3451.83	27.1521	3451.83	30.1735
	3470.27	58.0836	3452.49	26.7901	3452.49	28.241
	3470.95	52.7248	3453.16	26.7708	3453.16	28.0127
	3471.62	50.3621	3453.82	26.5168	3453.82	27.859
	3472.3	52.0748	3454.49	26.305	3454.49	29.6931
	3472.97	56.3781	3455.15	26.2135	3455.15	27.6953
	3473.65	61.1247	3455.81	26.0294	3455.81	26.5926
	3474.32	62.0706	3456.48	25.7434	3456.48	26.9556
	3475	58.614	3457.14	25.5907	3457.14	27.2612
	3475.68	52.0972	3457.81	25.3971	3457.81	26.6786
	3476.35	47.2716	3458.47	25.1532	3458.47	26.4205
	3477.03	45.9136	3459.14	25.1571	3459.14	26.74
	3477.7	48.0015	3459.8	25.0607	3459.8	26.0052
	3478.38	53.8499	3460.47	24.7857	3460.47	24.8792
	3479.05	60.1326	3461.13	24.7935	3461.13	24.489
	3479.73	60.824	3461.79	24.5677	3461.79	25.2427
	3480.41	58.4679	3462.46	24.1201	3462.46	24.9289
	3481.08	56.1304	3463.12	24.0647	3463.12	23.3127
	3481.76	56.1026	3463.79	24.0086	3463.79	22.5935
	3482.43	59.3737	3464.45	23.4385	3464.45	22.4307
	3483.11	65.183	3465.12	23.3652	3465.12	23.1525
	3483.78	68.7438	3465.78	23.1643	3465.78	23.1632
	3484.46	64.6228	3466.45	23.0151	3466.45	21.6937
	3485.14	55.2378	3467.11	22.5534	3467.11	22.9858
	3485.81	47.2295	3467.77	22.5572	3467.77	22.8695
	3486.49	41.2193	3468.44	21.9528	3468.44	23.5124
	3487.16	41.0203	3469.1	22.1459	3469.1	23.1392
	3487.84	44.4967	3469.77	21.6278	3469.77	19.9247
	3488.51	47.2904	3470.43	21.4361	3470.43	21.1527
	3489.19	46.3038	3471.1	21.6686	3471.1	21.6604
	3489.86	42.7469	3471.76	20.7537	3471.76	21.9363
	3490.54	40.2615	3472.43	20.7963	3472.43	20.1605
	3491.22	39.7301	3473.09	20.5076	3473.09	21.0731
	3491.89	41.6717	3473.75	20.0002	3473.75	20.5334
	3492.57	46.129	3474.42	19.6549	3474.42	20.0094
	3493.24	48.906	3475.08	19.4395	3475.08	18.4901
	3493.92	49.3413	3475.75	19.3695	3475.75	18.0932
	3494.59	47.2145	3476.41	18.9691	3476.41	18.3734
	3495.27	43.9747	3477.08	18.6274	3477.08	17.7091
	3495.95	40.1827	3477.74	18.3101	3477.74	17.0693
	3496.62	37.4309	3478.41	18.2559	3478.41	17.0298
	3497.3	37.1728	3479.07	18.0232	3479.07	19.0807
	3497.97	38.9047	3479.73	17.7142	3479.73	17.1331
	3498.65	41.4368	3480.4	17.7181	3480.4	18.586
	3499.32	43.5873	3481.06	16.7621	3481.06	18.2413
	3500	44.3738	3481.73	17.1138	3481.73	17.2333
	3500.68	42.5666	3482.39	16.7804	3482.39	17.8158
	3501.35	38.7063	3483.06	16.6003	3483.06	16.631
	3502.03	36.4695	3483.72	16.673	3483.72	16.4936
	3502.7	36.9912	3484.39	15.9541	3484.39	15.8408
	3503.38	39.0579	3485.05	15.6877	3485.05	14.7764
	3504.05	39.9273	3485.71	15.6542	3485.71	16.6785
	3504.73	38.443	3486.38	15.4041	3486.38	15.2356
	3505.41	36.1066	3487.04	15.2728	3487.04	14.7777
	3506.08	33.2065	3487.71	14.8157	3487.71	14.6573
	3506.76	31.7089	3488.37	14.4648	3488.37	14.9356
	3507.43	33.0887	3489.04	14.2886	3489.04	13.2178
	3508.11	35.6588	3489.7	14.2924	3489.7	14.9763
	3508.78	37.5053	3490.37	13.741	3490.37	14.1011
	3509.46	37.6912	3491.03	13.5084	3491.03	12.6167
	3510.14	37.0687	3491.69	13.491	3491.69	11.6632
	3510.81	34.4381	3492.36	13.4115	3492.36	12.0159
	3511.49	28.6055	3493.02	13.1144	3493.02	12.3256
	3512.16	23.353	3493.69	12.6793	3493.69	12.5996
	3512.84	21.3101	3494.35	12.7031	3494.35	10.3726
	3513.51	22.8307	3495.02	12.5465	3495.02	12.2244
	3514.19	27.6764	3495.68	12.4558	3495.68	12.1943
	3514.86	32.9855	3496.35	12.161	3496.35	12.2049
	3515.54	37.3238	3497.01	12.0082	3497.01	11.1771
	3516.22	36.3	3497.67	11.8702	3497.67	12.0452
	3516.89	33.1972	3498.34	11.5565	3498.34	11.7597
	3517.57	31.0739	3499	11.4165	3499	10.6799
	3518.24	28.9677	3499.67	11.0229	3499.67	10.6274
	3518.92	27.7438	3500.33	11.145	3500.33	11.4189
	3519.59	26.618	3501	10.7803	3501	11.0403
	3520.27	26.1378	3501.66	10.5949	3501.66	10.9236
	3520.95	25.3902	3502.33	10.5487	3502.33	10.8843
	3521.62	23.0286	3502.99	10.3275	3502.99	10.6743
	3522.3	23.2174	3503.65	10.0218	3503.65	10.2314
	3522.97	22.4915	3504.32	9.96368	3504.32	10.3526
	3523.65	22.8902	3504.98	9.8165	3504.98	9.64933
	3524.32	25.8306	3505.65	9.81077	3505.65	9.66
	3525	27.5982	3506.31	9.5202	3506.31	11.5096
	3525.68	26.7077	3506.98	9.32703	3506.98	9.70038
	3526.35	21.5327	3507.64	9.18311	3507.64	8.59693
	3527.03	16.5542	3508.31	8.90011	3508.31	8.7825
	3527.7	14.714	3508.97	8.86795	3508.97	8.76016
	3528.38	16.1771	3509.63	8.70021	3509.63	8.51712
	3529.05	21.7622	3510.3	8.57101	3510.3	7.79473
	3529.73	26.4887	3510.96	8.77752	3510.96	9.00163
	3530.41	28.0998	3511.63	8.25843	3511.63	8.98423
	3531.08	26.7664	3512.29	8.10256	3512.29	8.66936
	3531.76	22.6982	3512.96	7.55253	3512.96	8.70821
	3532.43	17.9827	3513.62	7.76412	3513.62	8.74708
	3533.11	13.9981	3514.29	7.58113	3514.29	8.37179
	3533.78	13.2611	3514.95	7.44482	3514.95	9.76059
	3534.46	15.731	3515.61	7.19693	3515.61	8.06727
	3535.14	20.3185	3516.28	7.20079	3516.28	8.62393
	3535.81	25.1847	3516.94	7.06157	3516.94	8.41766
	3536.49	27.1725	3517.61	6.63365	3517.61	8.21146
	3537.16	24.1927	3518.27	6.78674	3518.27	8.10639
	3537.84	18.3742	3518.94	6.64014	3518.94	7.59449
	3538.51	13.5836	3519.6	6.42535	3519.6	6.92918
	3539.19	11.5015	3520.27	6.4069	3520.27	8.06921
	3539.86	12.664	3520.93	6.19094	3520.93	8.08585
	3540.54	16.8807	3521.59	5.5956	3521.59	8.24023
	3541.22	19.8696	3522.26	5.84981	3522.26	7.71368
	3541.89	19.4719	3522.92	5.82733	3522.92	7.06985
	3542.57	15.6669	3523.59	5.73276	3523.59	7.82469
	3543.24	12.6588	3524.25	5.58944	3524.25	6.4431
	3543.92	12.5874	3524.92	5.39564	3524.92	5.87029
	3544.59	14.5549	3525.58	5.37244	3525.58	6.30184
	3545.27	17.1979	3526.25	5.42339	3526.25	5.62487
	3545.95	17.4452	3526.91	5.20178	3526.91	5.41455
	3546.62	14.4052	3527.57	5.24412	3527.57	5.47232
	3547.3	9.8735	3528.24	5.00644	3528.24	6.18775
	3547.97	5.70013	3528.9	4.9927	3528.9	6.17128
	3548.65	6.63566	3529.57	4.85172	3529.57	6.18194
	3549.32	10.4198	3530.23	4.82039	3530.23	6.42971
	3550	13.9205	3530.9	4.7447	3530.9	5.59058
	3550.68	16.0119	3531.56	4.73256	3531.56	5.94368
	3551.35	16.0884	3532.23	4.72401	3532.23	5.89901
	3552.03	14.0407	3532.89	4.56635	3532.89	4.70999
	3552.7	12.6852	3533.55	4.57702	3533.55	5.30682
	3553.38	15.06	3534.22	4.36416	3534.22	6.64328
	3554.05	19.1023	3534.88	4.33787	3534.88	5.44569
	3554.73	20.2995	3535.55	4.21965	3535.55	5.34359
	3555.41	20.7464	3536.21	4.16938	3536.21	6.73393
	3556.08	21.2226	3536.88	4.16014	3536.88	5.09238
	3556.76	21.3118	3537.54	4.01012	3537.54	5.91364
	3557.43	22.9778	3538.21	3.89696	3538.21	4.93072
	3558.11	26.0712	3538.87	3.91537	3538.87	4.78092
	3558.78	26.1248	3539.53	3.78728	3539.53	3.86086
	3559.46	22.9942	3540.2	3.67329	3540.2	3.22186
	3560.14	20.1458	3540.86	3.60175	3540.86	4.18548
	3560.81	18.4066	3541.53	3.53013	3541.53	3.815
	3561.49	16.5811	3542.19	3.528	3542.19	4.00867
	3562.16	15.9241	3542.86	3.38631	3542.86	3.91819
	3562.84	17.1868	3543.52	3.35062	3543.52	4.08547
	3563.51	17.2045	3544.19	3.23133	3544.19	4.2528
	3564.19	16.9855	3544.85	3.12884	3544.85	4.42014
	3564.86	17.0688	3545.51	3.05942	3545.51	4.66371
	3565.54	16.3517	3546.18	2.95712	3546.18	4.53337
	3566.22	14.5939	3546.84	2.93585	3546.84	2.702
	3566.89	13.2886	3547.51	2.91482	3547.51	2.56607
	3567.57	13.9948	3548.17	2.81312	3548.17	2.38672
	3568.24	15.8686	3548.84	2.7281	3548.84	3.45393
	3568.92	17.2059	3549.5	2.66912	3549.5	3.51587
	3569.59	19.3491	3550.17	2.61279	3550.17	3.57778
	3570.27	21.4778	3550.83	2.57267	3550.83	3.59094
	3570.95	22.381	3551.5	2.55789	3551.5	3.4606
	3571.62	21.3695	3552.16	2.45917	3552.16	1.75356
	3572.3	18.9451	3552.82	2.34005	3552.82	3.04565
	3572.97	15.5366	3553.49	2.29762	3553.49	2.46252
	3573.65	12.0298	3554.15	2.25518	3554.15	2.45659
	3574.32	11.1196	3554.82	2.24222	3554.82	2.32625
	3575	14.5097	3555.48	2.12884	3555.48	2.12243
	3575.68	19.2551	3556.15	2.01835	3556.15	1.81079
	3576.35	21.7679	3556.81	1.92628	3556.81	1.64198
	3577.03	20.2344	3557.48	1.84797	3557.48	2.84612
	3577.7	15.0725	3558.14	1.79319	3558.14	2.3547
	3578.38	8.89322	3558.8	1.74024	3558.8	1.91311
	3579.05	6.81463	3559.47	1.71157	3559.47	0.72773
	3579.73	9.63375	3560.13	1.71542	3560.13	1.7798
	3580.41	14.3262	3560.8	1.46731	3560.8	2.35526
	3581.08	17.6957	3561.46	1.53047	3561.46	2.64793
	3581.76	19.9395	3562.13	1.31512	3562.13	0.71872
	3582.43	22.6421	3562.79	1.23507	3562.79	2.08334
	3583.11	26.8625	3563.46	1.14812	3563.46	2.33017
	3583.78	30.1886	3564.12	1.08915	3564.12	2.28374
	3584.46	32.3154	3564.78	0.99751	3564.78	1.82547
	3585.14	29.2244	3565.45	0.96618	3565.45	2.46715
	3585.81	23.087	3566.11	0.94182	3566.11	2.11292
	3586.49	18.6737	3566.78	0.86057	3566.78	1.78076
	3587.16	17.6386	3567.44	0.79216	3567.44	0.79347
	3587.84	18.6053	3568.11	0.75205	3568.11	1.41266
	3588.51	19.999	3568.77	0.70656	3568.77	1.37603
	3589.19	21.612	3569.44	0.66788	3569.44	1.33939
	3589.86	23.2233	3570.1	0.66553	3570.1	1.30276
	3590.54	21.5685	3570.76	0.66249	3570.76	1.26612
	3591.22	19.0175	3571.43	0.6756	3571.43	2.33523
	3591.89	16.1535	3572.09	0.68928	3572.09	2.29859
	3592.57	13.6241	3572.76	0.70046	3572.76	1.63895
	3593.24	13.5959	3573.42	0.73985	3573.42	1.24027
	3593.92	17.558	3574.09	0.67757	3574.09	2.21343
	3594.59	23.3276	3574.75	0.63925	3574.75	0.50954
	3595.27	26.4577	3575.42	0.62575	3575.42	1.31325
	3595.95	24.8654	3576.08	0.60956	3576.08	1.61711
	3596.62	19.7148	3576.74	0.60721	3576.74	1.41916
	3597.3	13.1758	3577.41	0.60436	3577.41	1.38252
	3597.97	9.96875	3578.07	0.60351	3578.07	1.34589
	3598.65	13.2891	3578.74	0.60266	3578.74	1.30925
	3599.32	23.8477	3579.4	0.60094	3579.4	2.23233
	3600	38.625	3580.07	0.60399	3580.07	0.98093
			3580.73	0.6041	3580.73	1.31983
			3581.4	0.57411	3581.4	1.45205
			3582.06	0.59476	3582.06	0.99238
			3582.72	0.58735	3582.72	0.96876
			3583.39	0.63531	3583.39	1.27498
			3584.05	0.55627	3584.05	0.88897
			3584.72	0.47727	3584.72	1.59802
			3585.38	0.42827	3585.38	1.48335
			3586.05	0.46652	3586.05	1.37986
			3586.71	0.51863	3586.71	0.5923
			3587.38	0.51289	3587.38	1.43643
			3588.04	0.50716	3588.04	1.3998
			3588.7	0.4945	3588.7	1.36316
			3589.37	0.38872	3589.37	1.32654
			3590.03	0.39919	3590.03	0.92204
			3590.7	0.40965	3590.7	1.12042
			3591.36	0.42012	3591.36	1.31871
			3592.03	0.41478	3592.03	1.45275
			3592.69	0.3902	3592.69	1.61512
			3593.36	0.36587	3593.36	1.77755
			3594.02	0.34254	3594.02	1.93998
			3594.68	0.31922	3594.68	1.99894
			3595.35	0.29553	3595.35	1.9623
			3596.01	0.29859	3596.01	1.16376
			3596.68	0.30165	3596.68	0.93911
			3597.34	0.30471	3597.34	0.71446
			3598.01	0.30686	3598.01	1.56239
			3598.67	0.53777	3598.67	0.62781
			3599.34	0.36868	3599.34	1.67803
			3600	0.39959	3600	1.52618
			3600.66	0.42916	3600.66	1.20752

## Sheet: Figure 4a
Figure 4a		Gas uptake(Vg Vw-1)
	Time(min)	1st cycle	2nd cycle	3rd cycle	4th cycle	5th cycle
	0	0	0	0	0	0
	1	110.3	118.8	107.1	55.8	79.7
	2	159.1	158.3	149.1	105.2	138
	3	169.5	166.6	162.9	140.1	161.5
	4	174.8	170.7	167.6	151.4	165.7
	5	177.4	174.5	171.2	157.1	168.8
	6	179.5	176.8	173.1	159.8	171.6
	7	180.3	178.6	174.3	161.8	172.4
	8	181.3	179.5	176.3	162.7	174.1
	9	182.3	180.8	176.9	163.8	175.1
	10	182.9	182.1	178.5	164.1	175.7
	11	182.9	182.7	179.6	164.9	176.7
	12	183	183.9	180.1	165.4	177.5
	13	183.5	184	181.1	165.8	178.3
	14	183.4	184.6	181.5	166.3	179.1
	15	184.1	185.1	182.3	166.2	179.2
	16	184.3	185.5	182	166.8	179.8
	17	184.7	185.9	182.4	167.3	180.6
	18	185.5	185.6	182.8	167	180.9
	19	185.3	185.8	182.8	167.4	181.7
	20	185.3	186.1	183.3	167.9	181.6

## Sheet: Figure 4b
Figure 4b		Gas uptake (Vg Vw-1)
	Time(min)	2 hours	12 hours	24 hours	18 days
	0	0	0	0	0
	1	110.3	27.3	119.7	63.7
	2	159.1	115.6	162	136.4
	3	169.5	154.8	170.2	162.6
	4	174.8	167.6	174.1	167.4
	5	177.4	171.6	177.6	170.9
	6	179.5	174.4	179.7	173.3
	7	180.3	176.8	181.4	176.1
	8	181.3	178.4	182.4	177.5
	9	182.3	179.8	183.4	179.2
	10	182.9	180.4	184.4	180.2
	11	182.9	181.5	184.8	181.8
	12	183	182.3	185.4	182.4
	13	183.5	182.9	185.9	183.2
	14	183.4	183.1	186.1	183.6
	15	184.1	183.7	186.5	184
	16	184.3	183.3	186.6	184.6
	17	184.7	183.6	186.9	184.6
	18	185.5	184.3	186.8	185.4
	19	185.3	184.4	187.4	185.5
	20	185.3	184.3	187.4	185.3

## Sheet: Figure 4c
Figure 4c	Time(min)	Gas uptake (Vg Vw-1)
	0	0
	1	79
	2	123.7
	3	149.3
	4	164.6
	5	174.8
	6	179.1
	7	181.5
	8	183.3
	9	185.6
	10	187
	11	188.4
	12	189.8
	13	190.9
	14	191.8
	15	193
	16	193.6
	17	194.5
	18	195
	19	195.9
	20	196.8

## Sheet: Figure 4d
Figure 4d		Gas uptake(Vg Vw-1)
	Time(min)	α=1.173	α=1.189	α=1.305	α=1.398	α=1.492	α=1.654
	0	0	0	0	0	0	0
	1	23.64	18.6	40.72	70.7	71.98	34.61
	2	46.46	56.31	109.6	155.7	168.1	158.7
	3	78.48	125.8	145.4	161.3	172.1	162.8
	4	115.6	142.7	152.5	164	175	167.1
	5	129.4	145	154.4	166.2	176.8	170
	6	136.9	146.7	155.8	167.4	178	172.4
	7	140.5	147.9	156.7	168.8	179.4	174.1
	8	142.8	148.7	157.7	169.4	179.8	175.2
	9	143.8	149.7	158.4	170	180.4	176.2
	10	144.9	150.4	159	170.4	181.1	176.7
	11	145.2	150.7	159.2	171.1	181.6	177.2
	12	145.7	151.9	159.6	171.3	181.9	177.7
	13	145.9	152.2	159.8	171.6	182	178.1
	14	146.4	153.1	159.8	171.7	182.6	178.4
	15	146.7	153.5	159.8	171.9	183	178.4
	16	146.7	153.9	159.7	171.9	183.1	178.8
	17	147.1	154.1	160.2	172	183.2	179.1
	18	147.8	154	160.1	172.1	183.6	179.7
	19	147.8	154.6	160.3	172.1	183.6	179.6
	20	148	154.7	160.3	172.2	184	180.2

## Sheet: Figure 4f
Figure 4f		Gas uptake(Vg Vw-1)
	Time(min)	Active ice 2	Active ice 3	Active ice 4
	0	0	0	0
	1	25.4	74.2	58.9
	2	96	170.1	122.6
	3	137.3	175.3	163.8
	4	162.7	178.4	167.7
	5	172.3	180	171.1
	6	176.4	181.2	172.8
	7	178.8	182.4	174
	8	180.5	183.3	174.8
	9	181.9	184	175.1
	10	182.3	184.6	175.5
	11	182.9	184.9	176.1
	12	183.5	185.5	176.6
	13	184	185.7	177.1
	14	184.3	186.1	177.3
	15	184.5	186.2	177.6
	16	185	186.6	177.9
	17	185.2	186.5	178.2
	18	185.5	186.9	178.4
	19	185.8	186.7	178.5
	20	186.1	187	178.9

## Sheet: Supplementary Figure 2
Supplementary Figure 2	run 1		run 2		run 3
	Time (min)	Methane uptake(Vg Vw-1)	Time (min)	Methane uptake(Vg Vw-1)	Time (min)	Methane uptake(Vg Vw-1)
	0	0	1	0	1	0
	1	1.21	2	5.34	3	2.9
	2	3.251	3	17.01	4	3.096
	3	3.329	5	22.1	10	3.816
	7	3.381	8	31.58	16	3.716
	12	2.967	9	39.18	24	3.796
	13	3.061	10	50.96	32	3.726
	18	2.572	11	65.45	40	3.796
	19	7.366	12	82.33	48	3.816
	20	15.5	13	96.87	56	3.805
	21	23.94	14	108	64	3.016
	22	36.47	15	115.2	72	3.805
	23	48.01	16	122	81	3.807
	24	59.64	17	131.3	82	4.841
	25	78.57	18	139.6	83	12.17
	26	93.97	20	151.2	84	18.59
	27	111.4	23	159.2	85	26.51
	28	126.6	26	166.4	86	34.6
	29	138.4	29	169.2	87	42.4
	30	148.3	34	170.8	88	50.35
	32	158	42	171.5	89	59.22
	36	163.7	50	172.5	90	72.21
	42	165.9	58	173	91	84.09
	50	167.5	66	173.1	92	96.51
	58	168.8	74	173.5	93	108.3
	66	169.5	82	173.8	94	118.8
	74	169.8	90	174.4	95	126.9
			98	174.4	96	135.5
			106	174.9	97	141.9
					98	147.3
					100	155.1
					103	162.9
					106	165
					109	166.3
					112	171.6
					116	172.8
					124	173.9
					132	173.8
					140	174.6

[truncated: 22 more sheets: Supplementary Figure 4, Supplementary Figure 5a, Supplementary Figure 5b, Supplementary Figure 5c, Supplementary Figure 5d, Supplementary Figure 6, Supplementary Figure 7a, Supplementary Figure 7b, Supplementary Figure 7c, Supplementary Figure 7d, Supplementary Figure 7e, Supplementary Figure 7f, Supplementary Figure 8a, Supplementary Figure 8b, Supplementary Figure 8c, Supplementary Figure 8d, Supplementary Figure 8e, Supplementary Figure 8f, Supplementary Figure 10, Supplementary Figure 11 …]
